# Supplementary material for: (3aS,7S,9aS,9bR)-3a,6,6,9a-Tetra­methyl-2-oxoperhydro­naphtho[2,1-b]furan-7-yl acetate
Source: Acta Crystallogr Sect E Struct Rep Online. 2008 Aug 16;64(Pt 9):o1765. doi: 10.1107/S1600536808025737 (PMC2960644; doi:10.1107/S1600536808025737)
Supplement: Supplementary file 1 [file e-64-o1765-sup1.cif]

##############################################################################
###                                                                        ###
###        Electronic paper (Acta Crystallographica Section E)             ###
###                                                                        ###
##############################################################################
#                                                                            #
# This CIF contains the data in a paper accepted for publication in Acta     #
# Crystallographica Section E. It conforms to the requirements of Notes      #
# for Authors for Section E, and has been peer reviewed under the auspices   #
# of the IUCr Commission on Journals.                                        #
#                                                                            #
# Full details of the Crystallographic Information File format               #
# are given in the paper "The Crystallographic Information File (CIF):       #
# a New Standard Archive File for Crystallography" by S. R. Hall, F. H.      #
# Allen and I. D. Brown [Acta Cryst. (1991), A47, 655-685].                  #
#                                                                            #
# The current version of the core CIF dictionary is obtainable from          #
# ftp://ftp.iucr.org/pub/cif_core.dic. The current version number is 2.4.    #
#                                                                            #
# Software is freely available for graphical display of the structure(s) in  #
# this CIF.  For information consult the CIF home page http://www.iucr.org/  #
# cif/home.html                                                              #
#                                                                            #
# This file may be used for bona fide research purposes within the           #
# scientific community so long as proper attribution is given to the journal # 
# article from which it was obtained.                                        #
#                                                                            #
##############################################################################
                                             
data_global
_audit_creation_method     SHELXL-97
_journal_date_recd_electronic     2008-08-03
_journal_date_accepted     2008-08-09
_journal_name_full     'Acta Crystallographica, Section E'
_journal_year     2008
_journal_volume     64
_journal_issue      9
_journal_page_first     o1765
_journal_page_last     o1765
_journal_paper_category     QO
_journal_coeditor_code     XU2447
_publ_contact_author_name     'Professor Guo-lin Zhang'
_publ_contact_author_address
;
Chengdu Institute of Biology
Chinese Academy of Sciences
Chengdu 610041
People's Republic of China
;
_publ_contact_author_email     youthhuang@yahoo.com.cn
_publ_contact_author_fax     ?
_publ_contact_author_phone     ?
_publ_section_title
;\
(3a<i>S</i>,7<i>S</i>,9a<i>S</i>,9b<i>R</i>)-3a,6,6,9a-Tetramethyl-2-\
oxoperhydronaphtho[2,1-<i>b</i>]furan-7-yl acetate
;
loop_
    _publ_author_name
    _publ_author_address
    'Qing-Chun Huang'
;
Chengdu Institute of Organic Chemistry
Chinese Academy of Sciences
Chengdu 610041
People's Republic of China
;
    'Bo-Gang Li'
;
Chengdu Institute of Biology
Chinese Academy of Sciences
Chengdu 610041
People's Republic of China
;
    'Yi-Peng Xie'
;
Chengdu Institute of Organic Chemistry
Chinese Academy of Sciences
Chengdu 610041
People's Republic of China
;
    'Kai-Bei Yu'
;
Chengdu Institute of Organic Chemistry
Chinese Academy of Sciences
Chengdu 610041
People's Republic of China
;
    'Guo-Lin Zhang'
;
Chengdu Institute of Biology
Chinese Academy of Sciences
Chengdu 610041
People's Republic of China
;
data_I
_audit_creation_method     SHELXL97
_chemical_name_systematic
;
(3aS,7S,9aS,9bR)-3a,6,6,9a-Tetramethyl-2-oxoperhydronaphtho[2,1-b]furan-7-yl
acetate
;
_chemical_name_common     ?
_chemical_formula_moiety     'C18 H28 O4'
_chemical_formula_sum     'C18 H28 O4'
_chemical_formula_iupac     'C18 H28 O4'
_chemical_formula_weight     308.40
_chemical_melting_point     ?
_symmetry_cell_setting     monoclinic
_symmetry_space_group_name_H-M     'P 21'
_symmetry_space_group_name_Hall     'P 2yb'
loop_
    _symmetry_equiv_pos_as_xyz
    'x, y, z'
    '-x, y+1/2, -z'
_cell_length_a     10.1935(5)
_cell_length_b     7.3226(3)
_cell_length_c     11.3056(4)
_cell_angle_alpha     90.00
_cell_angle_beta     99.29400(10)
_cell_angle_gamma     90.00
_cell_volume     832.81(6)
_cell_formula_units_Z     2
_cell_measurement_reflns_used     7613
_cell_measurement_theta_min     3.33
_cell_measurement_theta_max     27.48
_cell_measurement_temperature     153(2)
_exptl_crystal_description     block
_exptl_crystal_colour     colourless
_exptl_crystal_size_max     0.60
_exptl_crystal_size_mid     0.54
_exptl_crystal_size_min     0.47
_exptl_crystal_density_diffrn     1.230
_exptl_crystal_density_meas     ?
_exptl_crystal_density_method     'not measured'
_exptl_crystal_F_000     336
_exptl_absorpt_coefficient_mu     0.085
_exptl_absorpt_correction_type     none
_exptl_absorpt_process_details     ?
_exptl_absorpt_correction_T_min     ?
_exptl_absorpt_correction_T_max     ?
_exptl_special_details
;
;
_diffrn_ambient_temperature     153(2)
_diffrn_radiation_type     MoK\a
_diffrn_radiation_wavelength     0.71073
_diffrn_radiation_source     'Rotating Anode'
_diffrn_radiation_monochromator     graphite
_diffrn_measurement_device_type     'Rigaku R-AXIS RAPID IP'
_diffrn_measurement_method     \w
_diffrn_detector_area_resol_mean     ?
_diffrn_reflns_number     8195
_diffrn_reflns_av_R_equivalents     0.0176
_diffrn_reflns_av_sigmaI/netI     0.0143
_diffrn_reflns_theta_min     3.33
_diffrn_reflns_theta_max     27.48
_diffrn_reflns_theta_full     27.48
_diffrn_measured_fraction_theta_max     0.991
_diffrn_measured_fraction_theta_full     0.991
_diffrn_reflns_limit_h_min     -13
_diffrn_reflns_limit_h_max     13
_diffrn_reflns_limit_k_min     -9
_diffrn_reflns_limit_k_max     9
_diffrn_reflns_limit_l_min     -14
_diffrn_reflns_limit_l_max     12
_diffrn_standards_number     0
_diffrn_standards_interval_count     0
_diffrn_standards_interval_time     0
_diffrn_standards_decay_%     0
_refine_special_details
;
Refinement of <i>F</i>^2^ against ALL reflections. The weighted <i>R</i>-factor
<i>wR</i> and
goodness of fit <i>S</i> are based on <i>F</i>^2^, conventional
<i>R</i>-factors <i>R</i> are based
on <i>F</i>, with <i>F</i> set to zero for negative <i>F</i>^2^. The threshold
expression of
<i>F</i>^2^ > \s(<i>F</i>^2^) is used only for calculating <i>R</i>-factors(gt)
<i>etc</i>. and is
not relevant to the choice of reflections for refinement. <i>R</i>-factors
based
on <i>F</i>^2^ are statistically about twice as large as those based on
<i>F</i>, and <i>R</i>-
factors based on ALL data will be even larger.
;
_reflns_number_total     2046
_reflns_number_gt     1943
_reflns_threshold_expression     I>2\s(I)
_refine_ls_structure_factor_coef     Fsqd
_refine_ls_matrix_type     full
_refine_ls_R_factor_all     0.0337
_refine_ls_R_factor_gt     0.0315
_refine_ls_wR_factor_gt     0.0820
_refine_ls_wR_factor_ref     0.0861
_refine_ls_goodness_of_fit_ref     0.992
_refine_ls_restrained_S_all     0.992
_refine_ls_number_reflns     2046
_refine_ls_number_parameters     205
_refine_ls_number_restraints     1
_refine_ls_hydrogen_treatment     constr
_refine_ls_weighting_scheme     calc
_refine_ls_weighting_details
       'calc w = 1/[\s^2^(Fo^2^)+(0.0526P)^2^+0.1209P] where P=(Fo^2^+2Fc^2^)/3'
_atom_sites_solution_hydrogens     geom
_atom_sites_solution_primary     direct
_atom_sites_solution_secondary     difmap
_refine_ls_shift/su_max     0.000
_refine_ls_shift/su_mean     0.000
_refine_diff_density_max     0.203
_refine_diff_density_min     -0.145
_refine_ls_extinction_method     'SHELXTL (Sheldrick, 2008)'
_refine_ls_extinction_coef     0.065(6)
_refine_ls_extinction_expression
                                  'Fc^*^=kFc[1+0.001xFc^2^\l^3^/sin(2\q)]^-1/4^'
loop_
    _atom_type_symbol
    _atom_type_description
    _atom_type_scat_dispersion_real
    _atom_type_scat_dispersion_imag
    _atom_type_scat_source
    'C' 'C' 0.0033 0.0000
                         'International Tables Vol C Tables 4.2.6.8 and 6.1.1.4'
    'H' 'H' 0.0000 0.0000
                         'International Tables Vol C Tables 4.2.6.8 and 6.1.1.4'
    'O' 'O' 0.0106 0.0000
                         'International Tables Vol C Tables 4.2.6.8 and 6.1.1.4'
_computing_data_collection     'RAPID-AUTO (Rigaku, 2004)'
_computing_cell_refinement     'RAPID-AUTO (Rigaku, 2004)'
_computing_data_reduction     'RAPID-AUTO (Rigaku, 2004)'
_computing_structure_solution     'SHELXTL (Sheldrick, 2008)'
_computing_structure_refinement     'SHELXTL (Sheldrick, 2008)'
_computing_molecular_graphics     'SHELXTL (Sheldrick, 2008)'
_computing_publication_material     'SHELXTL (Sheldrick, 2008)'
loop_
    _atom_site_type_symbol
    _atom_site_label
    _atom_site_fract_x
    _atom_site_fract_y
    _atom_site_fract_z
    _atom_site_U_iso_or_equiv
    _atom_site_adp_type
    _atom_site_calc_flag
    _atom_site_refinement_flags
    _atom_site_occupancy
    _atom_site_disorder_assembly
    _atom_site_disorder_group
    O O1 0.15453(13) 0.2174(2) 0.55280(13) 0.0477(4) Uani d . 1 . .
    O O2 0.10361(18) 0.3434(4) 0.37252(14) 0.0809(6) Uani d . 1 . .
    O O3 0.78754(11) 0.58869(17) 0.86839(11) 0.0377(3) Uani d . 1 . .
    O O4 0.77677(15) 0.8581(2) 0.96045(15) 0.0599(4) Uani d . 1 . .
    C C1 0.44238(16) 0.6709(2) 0.70097(15) 0.0344(3) Uani d . 1 . .
    H H1A 0.4104 0.7464 0.6295 0.041 Uiso calc R 1 . .
    H H1B 0.4025 0.7199 0.7687 0.041 Uiso calc R 1 . .
    C C2 0.59341(16) 0.6859(2) 0.73086(15) 0.0370(4) Uani d . 1 . .
    H H2A 0.6341 0.6395 0.6630 0.044 Uiso calc R 1 . .
    H H2B 0.6194 0.8154 0.7443 0.044 Uiso calc R 1 . .
    C C3 0.64282(15) 0.5757(2) 0.84229(14) 0.0301(3) Uani d . 1 . .
    H H3 0.6051 0.6290 0.9110 0.036 Uiso calc R 1 . .
    C C4 0.60784(14) 0.3708(2) 0.83267(13) 0.0280(3) Uani d . 1 . .
    C C5 0.45489(14) 0.3533(2) 0.78539(13) 0.0259(3) Uani d . 1 . .
    H H5 0.4102 0.3959 0.8529 0.031 Uiso calc R 1 . .
    C C6 0.40994(16) 0.1550(2) 0.76243(16) 0.0360(4) Uani d . 1 . .
    H H6A 0.4350 0.1121 0.6861 0.043 Uiso calc R 1 . .
    H H6B 0.4551 0.0762 0.8277 0.043 Uiso calc R 1 . .
    C C7 0.25934(17) 0.1404(3) 0.75616(17) 0.0427(4) Uani d . 1 . .
    H H7A 0.2310 0.0175 0.7257 0.051 Uiso calc R 1 . .
    H H7B 0.2388 0.1502 0.8386 0.051 Uiso calc R 1 . .
    C C8 0.17711(15) 0.2812(3) 0.67859(15) 0.0386(4) Uani d . 1 . .
    C C9 0.24142(15) 0.4709(3) 0.66974(15) 0.0345(3) Uani d . 1 . .
    H H9 0.2175 0.5507 0.7348 0.041 Uiso calc R 1 . .
    C C10 0.39595(14) 0.4729(2) 0.67643(13) 0.0275(3) Uani d . 1 . .
    C C11 0.1657(2) 0.5373(3) 0.54912(19) 0.0482(5) Uani d . 1 . .
    H H11A 0.0824 0.6003 0.5595 0.058 Uiso calc R 1 . .
    H H11B 0.2210 0.6213 0.5093 0.058 Uiso calc R 1 . .
    C C12 0.13711(18) 0.3637(4) 0.47870(18) 0.0523(5) Uani d . 1 . .
    C C13 0.43749(17) 0.4084(3) 0.55821(14) 0.0384(4) Uani d . 1 . .
    H H13A 0.5347 0.4090 0.5663 0.046 Uiso calc R 1 . .
    H H13B 0.4000 0.4909 0.4932 0.046 Uiso calc R 1 . .
    H H13C 0.4043 0.2844 0.5399 0.046 Uiso calc R 1 . .
    C C14 0.03976(18) 0.2954(4) 0.7163(2) 0.0566(6) Uani d . 1 . .
    H H14A -0.0028 0.1750 0.7102 0.068 Uiso calc R 1 . .
    H H14B -0.0153 0.3816 0.6635 0.068 Uiso calc R 1 . .
    H H14C 0.0494 0.3388 0.7993 0.068 Uiso calc R 1 . .
    C C15 0.84029(17) 0.7424(3) 0.92062(16) 0.0399(4) Uani d . 1 . .
    C C16 0.98747(19) 0.7482(3) 0.9221(2) 0.0523(5) Uani d . 1 . .
    H H16A 1.0279 0.8355 0.9830 0.063 Uiso calc R 1 . .
    H H16B 1.0056 0.7864 0.8432 0.063 Uiso calc R 1 . .
    H H16C 1.0252 0.6266 0.9411 0.063 Uiso calc R 1 . .
    C C17 0.69680(16) 0.2695(3) 0.75667(16) 0.0395(4) Uani d . 1 . .
    H H17A 0.6594 0.1485 0.7353 0.047 Uiso calc R 1 . .
    H H17B 0.7863 0.2562 0.8028 0.047 Uiso calc R 1 . .
    H H17C 0.7014 0.3393 0.6835 0.047 Uiso calc R 1 . .
    C C18 0.63524(17) 0.2918(3) 0.96055(16) 0.0410(4) Uani d . 1 . .
    H H18A 0.7252 0.3255 0.9987 0.049 Uiso calc R 1 . .
    H H18B 0.6274 0.1585 0.9569 0.049 Uiso calc R 1 . .
    H H18C 0.5705 0.3412 1.0074 0.049 Uiso calc R 1 . .
loop_
    _atom_site_aniso_label
    _atom_site_aniso_U_11
    _atom_site_aniso_U_22
    _atom_site_aniso_U_33
    _atom_site_aniso_U_12
    _atom_site_aniso_U_13
    _atom_site_aniso_U_23
    O1 0.0391(7) 0.0550(9) 0.0468(7) -0.0076(6) 0.0003(5) -0.0144(6)
    O2 0.0773(11) 0.1122(17) 0.0453(8) -0.0063(12) -0.0140(7) -0.0085(11)
    O3 0.0267(6) 0.0346(6) 0.0499(7) -0.0043(5) 0.0006(5) -0.0051(5)
    O4 0.0517(8) 0.0469(8) 0.0773(10) -0.0032(7) -0.0014(7) -0.0222(8)
    C1 0.0347(8) 0.0271(7) 0.0390(8) 0.0021(7) -0.0014(6) 0.0043(6)
    C2 0.0352(8) 0.0283(8) 0.0455(9) -0.0064(7) 0.0008(6) 0.0055(7)
    C3 0.0243(7) 0.0283(8) 0.0365(8) -0.0006(6) 0.0017(5) -0.0027(6)
    C4 0.0223(6) 0.0265(7) 0.0347(7) 0.0003(6) 0.0027(5) -0.0008(6)
    C5 0.0233(6) 0.0255(7) 0.0291(7) 0.0001(5) 0.0050(5) -0.0019(6)
    C6 0.0320(8) 0.0273(8) 0.0477(9) -0.0029(7) 0.0039(7) 0.0012(7)
    C7 0.0347(9) 0.0406(10) 0.0529(10) -0.0109(8) 0.0072(7) 0.0021(8)
    C8 0.0267(7) 0.0466(10) 0.0418(9) -0.0057(7) 0.0039(6) -0.0079(8)
    C9 0.0268(7) 0.0371(9) 0.0382(8) 0.0044(7) 0.0006(6) -0.0045(7)
    C10 0.0267(6) 0.0274(7) 0.0278(7) 0.0006(6) 0.0026(5) -0.0010(6)
    C11 0.0353(9) 0.0544(12) 0.0501(11) 0.0060(8) -0.0077(8) 0.0034(9)
    C12 0.0358(9) 0.0719(14) 0.0454(10) -0.0014(10) -0.0050(7) -0.0045(11)
    C13 0.0367(8) 0.0486(10) 0.0301(7) -0.0023(7) 0.0060(6) -0.0045(7)
    C14 0.0300(8) 0.0750(15) 0.0665(12) -0.0064(10) 0.0132(8) -0.0086(12)
    C15 0.0383(8) 0.0364(9) 0.0415(8) -0.0063(7) -0.0041(7) 0.0003(8)
    C16 0.0373(9) 0.0492(11) 0.0660(12) -0.0129(9) -0.0051(8) -0.0014(10)
    C17 0.0290(7) 0.0357(9) 0.0551(10) 0.0030(7) 0.0107(7) -0.0073(8)
    C18 0.0372(8) 0.0409(9) 0.0419(9) 0.0002(7) -0.0021(6) 0.0117(7)
_geom_special_details
;
All e.s.d.'s (except the e.s.d. in the dihedral angle between two l.s. planes)
are estimated using the full covariance matrix. The cell e.s.d.'s are taken
into account individually in the estimation of e.s.d.'s in distances, angles
and torsion angles; correlations between e.s.d.'s in cell parameters are only
used when they are defined by crystal symmetry. An approximate (isotropic)
treatment of cell e.s.d.'s is used for estimating e.s.d.'s involving l.s.
planes.
;
loop_
    _geom_bond_atom_site_label_1
    _geom_bond_atom_site_label_2
    _geom_bond_site_symmetry_2
    _geom_bond_distance
    _geom_bond_publ_flag
    O1 C12 . 1.354(3) ?
    O1 C8 . 1.479(2) ?
    O2 C12 . 1.203(2) ?
    O3 C15 . 1.343(2) ?
    O3 C3 . 1.4601(18) ?
    O4 C15 . 1.197(3) ?
    C1 C2 . 1.526(2) ?
    C1 C10 . 1.536(2) ?
    C1 H1A . 0.9900 ?
    C1 H1B . 0.9900 ?
    C2 C3 . 1.512(2) ?
    C2 H2A . 0.9900 ?
    C2 H2B . 0.9900 ?
    C3 C4 . 1.542(2) ?
    C3 H3 . 1.0000 ?
    C4 C17 . 1.537(2) ?
    C4 C18 . 1.540(2) ?
    C4 C5 . 1.5696(18) ?
    C5 C6 . 1.532(2) ?
    C5 C10 . 1.551(2) ?
    C5 H5 . 1.0000 ?
    C6 C7 . 1.529(2) ?
    C6 H6A . 0.9900 ?
    C6 H6B . 0.9900 ?
    C7 C8 . 1.516(3) ?
    C7 H7A . 0.9900 ?
    C7 H7B . 0.9900 ?
    C8 C14 . 1.532(2) ?
    C8 C9 . 1.546(3) ?
    C9 C11 . 1.534(2) ?
    C9 C10 . 1.565(2) ?
    C9 H9 . 1.0000 ?
    C10 C13 . 1.540(2) ?
    C11 C12 . 1.504(3) ?
    C11 H11A . 0.9900 ?
    C11 H11B . 0.9900 ?
    C13 H13A . 0.9800 ?
    C13 H13B . 0.9800 ?
    C13 H13C . 0.9800 ?
    C14 H14A . 0.9800 ?
    C14 H14B . 0.9800 ?
    C14 H14C . 0.9800 ?
    C15 C16 . 1.498(2) ?
    C16 H16A . 0.9800 ?
    C16 H16B . 0.9800 ?
    C16 H16C . 0.9800 ?
    C17 H17A . 0.9800 ?
    C17 H17B . 0.9800 ?
    C17 H17C . 0.9800 ?
    C18 H18A . 0.9800 ?
    C18 H18B . 0.9800 ?
    C18 H18C . 0.9800 ?
loop_
    _geom_angle_atom_site_label_1
    _geom_angle_atom_site_label_2
    _geom_angle_atom_site_label_3
    _geom_angle_site_symmetry_1
    _geom_angle_site_symmetry_3
    _geom_angle
    _geom_angle_publ_flag
    C12 O1 C8 . . 109.23(16) ?
    C15 O3 C3 . . 117.60(13) ?
    C2 C1 C10 . . 112.21(13) ?
    C2 C1 H1A . . 109.2 ?
    C10 C1 H1A . . 109.2 ?
    C2 C1 H1B . . 109.2 ?
    C10 C1 H1B . . 109.2 ?
    H1A C1 H1B . . 107.9 ?
    C3 C2 C1 . . 109.55(13) ?
    C3 C2 H2A . . 109.8 ?
    C1 C2 H2A . . 109.8 ?
    C3 C2 H2B . . 109.8 ?
    C1 C2 H2B . . 109.8 ?
    H2A C2 H2B . . 108.2 ?
    O3 C3 C2 . . 108.86(13) ?
    O3 C3 C4 . . 106.99(12) ?
    C2 C3 C4 . . 114.73(13) ?
    O3 C3 H3 . . 108.7 ?
    C2 C3 H3 . . 108.7 ?
    C4 C3 H3 . . 108.7 ?
    C17 C4 C18 . . 108.03(14) ?
    C17 C4 C3 . . 111.00(13) ?
    C18 C4 C3 . . 107.13(13) ?
    C17 C4 C5 . . 114.41(13) ?
    C18 C4 C5 . . 107.97(12) ?
    C3 C4 C5 . . 108.02(12) ?
    C6 C5 C10 . . 109.50(12) ?
    C6 C5 C4 . . 112.88(12) ?
    C10 C5 C4 . . 117.40(12) ?
    C6 C5 H5 . . 105.3 ?
    C10 C5 H5 . . 105.3 ?
    C4 C5 H5 . . 105.3 ?
    C7 C6 C5 . . 110.17(14) ?
    C7 C6 H6A . . 109.6 ?
    C5 C6 H6A . . 109.6 ?
    C7 C6 H6B . . 109.6 ?
    C5 C6 H6B . . 109.6 ?
    H6A C6 H6B . . 108.1 ?
    C8 C7 C6 . . 115.88(15) ?
    C8 C7 H7A . . 108.3 ?
    C6 C7 H7A . . 108.3 ?
    C8 C7 H7B . . 108.3 ?
    C6 C7 H7B . . 108.3 ?
    H7A C7 H7B . . 107.4 ?
    O1 C8 C7 . . 109.08(16) ?
    O1 C8 C14 . . 106.37(14) ?
    C7 C8 C14 . . 109.27(17) ?
    O1 C8 C9 . . 102.92(14) ?
    C7 C8 C9 . . 116.62(13) ?
    C14 C8 C9 . . 111.92(17) ?
    C11 C9 C8 . . 100.65(14) ?
    C11 C9 C10 . . 113.45(15) ?
    C8 C9 C10 . . 116.08(13) ?
    C11 C9 H9 . . 108.8 ?
    C8 C9 H9 . . 108.8 ?
    C10 C9 H9 . . 108.8 ?
    C1 C10 C13 . . 109.04(14) ?
    C1 C10 C5 . . 108.73(11) ?
    C13 C10 C5 . . 112.98(13) ?
    C1 C10 C9 . . 107.23(13) ?
    C13 C10 C9 . . 111.77(12) ?
    C5 C10 C9 . . 106.90(12) ?
    C12 C11 C9 . . 103.26(17) ?
    C12 C11 H11A . . 111.1 ?
    C9 C11 H11A . . 111.1 ?
    C12 C11 H11B . . 111.1 ?
    C9 C11 H11B . . 111.1 ?
    H11A C11 H11B . . 109.1 ?
    O2 C12 O1 . . 120.5(2) ?
    O2 C12 C11 . . 129.2(3) ?
    O1 C12 C11 . . 110.28(15) ?
    C10 C13 H13A . . 109.5 ?
    C10 C13 H13B . . 109.5 ?
    H13A C13 H13B . . 109.5 ?
    C10 C13 H13C . . 109.5 ?
    H13A C13 H13C . . 109.5 ?
    H13B C13 H13C . . 109.5 ?
    C8 C14 H14A . . 109.5 ?
    C8 C14 H14B . . 109.5 ?
    H14A C14 H14B . . 109.5 ?
    C8 C14 H14C . . 109.5 ?
    H14A C14 H14C . . 109.5 ?
    H14B C14 H14C . . 109.5 ?
    O4 C15 O3 . . 123.78(16) ?
    O4 C15 C16 . . 125.24(18) ?
    O3 C15 C16 . . 110.98(17) ?
    C15 C16 H16A . . 109.5 ?
    C15 C16 H16B . . 109.5 ?
    H16A C16 H16B . . 109.5 ?
    C15 C16 H16C . . 109.5 ?
    H16A C16 H16C . . 109.5 ?
    H16B C16 H16C . . 109.5 ?
    C4 C17 H17A . . 109.5 ?
    C4 C17 H17B . . 109.5 ?
    H17A C17 H17B . . 109.5 ?
    C4 C17 H17C . . 109.5 ?
    H17A C17 H17C . . 109.5 ?
    H17B C17 H17C . . 109.5 ?
    C4 C18 H18A . . 109.5 ?
    C4 C18 H18B . . 109.5 ?
    H18A C18 H18B . . 109.5 ?
    C4 C18 H18C . . 109.5 ?
    H18A C18 H18C . . 109.5 ?
    H18B C18 H18C . . 109.5 ?
loop_
    _geom_torsion_atom_site_label_1
    _geom_torsion_atom_site_label_2
    _geom_torsion_atom_site_label_3
    _geom_torsion_atom_site_label_4
    _geom_torsion_site_symmetry_1
    _geom_torsion_site_symmetry_2
    _geom_torsion_site_symmetry_3
    _geom_torsion_site_symmetry_4
    _geom_torsion
    _geom_torsion_publ_flag
    C10 C1 C2 C3 . . . . -60.61(18) ?
    C15 O3 C3 C2 . . . . 77.96(18) ?
    C15 O3 C3 C4 . . . . -157.52(14) ?
    C1 C2 C3 O3 . . . . 178.97(13) ?
    C1 C2 C3 C4 . . . . 59.15(18) ?
    O3 C3 C4 C17 . . . . -45.26(17) ?
    C2 C3 C4 C17 . . . . 75.59(16) ?
    O3 C3 C4 C18 . . . . 72.47(15) ?
    C2 C3 C4 C18 . . . . -166.68(13) ?
    O3 C3 C4 C5 . . . . -171.45(11) ?
    C2 C3 C4 C5 . . . . -50.60(17) ?
    C17 C4 C5 C6 . . . . 51.22(18) ?
    C18 C4 C5 C6 . . . . -69.07(17) ?
    C3 C4 C5 C6 . . . . 175.39(13) ?
    C17 C4 C5 C10 . . . . -77.59(18) ?
    C18 C4 C5 C10 . . . . 162.11(14) ?
    C3 C4 C5 C10 . . . . 46.57(17) ?
    C10 C5 C6 C7 . . . . -65.31(17) ?
    C4 C5 C6 C7 . . . . 161.90(13) ?
    C5 C6 C7 C8 . . . . 47.1(2) ?
    C12 O1 C8 C7 . . . . -152.81(14) ?
    C12 O1 C8 C14 . . . . 89.45(19) ?
    C12 O1 C8 C9 . . . . -28.36(17) ?
    C6 C7 C8 O1 . . . . 84.82(18) ?
    C6 C7 C8 C14 . . . . -159.28(17) ?
    C6 C7 C8 C9 . . . . -31.1(2) ?
    O1 C8 C9 C11 . . . . 36.12(16) ?
    C7 C8 C9 C11 . . . . 155.46(16) ?
    C14 C8 C9 C11 . . . . -77.70(18) ?
    O1 C8 C9 C10 . . . . -86.75(15) ?
    C7 C8 C9 C10 . . . . 32.6(2) ?
    C14 C8 C9 C10 . . . . 159.43(15) ?
    C2 C1 C10 C13 . . . . -68.69(16) ?
    C2 C1 C10 C5 . . . . 54.89(17) ?
    C2 C1 C10 C9 . . . . 170.13(13) ?
    C6 C5 C10 C1 . . . . -179.85(13) ?
    C4 C5 C10 C1 . . . . -49.46(17) ?
    C6 C5 C10 C13 . . . . -58.66(16) ?
    C4 C5 C10 C13 . . . . 71.73(17) ?
    C6 C5 C10 C9 . . . . 64.69(15) ?
    C4 C5 C10 C9 . . . . -164.91(13) ?
    C11 C9 C10 C1 . . . . 79.44(17) ?
    C8 C9 C10 C1 . . . . -164.68(14) ?
    C11 C9 C10 C13 . . . . -40.0(2) ?
    C8 C9 C10 C13 . . . . 75.88(18) ?
    C11 C9 C10 C5 . . . . -164.10(15) ?
    C8 C9 C10 C5 . . . . -48.22(17) ?
    C8 C9 C11 C12 . . . . -31.47(18) ?
    C10 C9 C11 C12 . . . . 93.22(18) ?
    C8 O1 C12 O2 . . . . -172.27(18) ?
    C8 O1 C12 C11 . . . . 7.91(19) ?
    C9 C11 C12 O2 . . . . -163.8(2) ?
    C9 C11 C12 O1 . . . . 16.0(2) ?
    C3 O3 C15 O4 . . . . 9.9(3) ?
    C3 O3 C15 C16 . . . . -170.25(14) ?
loop_
    _geom_hbond_atom_site_label_D
    _geom_hbond_atom_site_label_H
    _geom_hbond_atom_site_label_A
    _geom_hbond_site_symmetry_A
    _geom_hbond_distance_DH
    _geom_hbond_distance_HA
    _geom_hbond_distance_DA
    _geom_hbond_angle_DHA
    C16 H16B O2 2_656 0.98 2.55 3.383(3) 143.2
