# Supplementary material for: (3aS,7S,9aS,9bR)-3a,6,6,9a-Tetra­methyl-2-oxoperhydro­naphtho[2,1-b]furan-7-yl acetate
Source: Acta Crystallogr Sect E Struct Rep Online. 2008 Aug 16;64(Pt 9):o1765. doi: 10.1107/S1600536808025737 (PMC2960644; doi:10.1107/S1600536808025737)
Supplement: Supplementary file 2 [file e-64-o1765-Isup2.hkl]

# 
# h,k,l, Fc-squared, Fo-squared, sigma(Fo-squared) and status flag 
# 
data_I
_shelx_title ' y2499 in P2(1)' 
_shelx_refln_list_code          4 
_shelx_F_calc_maximum      116.67 
_exptl_crystal_F_000       336.00 
_reflns_d_resolution_high  0.7702 
 
loop_ 
 _symmetry_equiv_pos_as_xyz 
 'x, y, z' 
 '-x, y+1/2, -z' 
 
_cell_length_a    10.1935 
_cell_length_b     7.3226 
_cell_length_c    11.3056 
_cell_angle_alpha  90.000 
_cell_angle_beta   99.294 
_cell_angle_gamma  90.000 
 
_shelx_F_squared_multiplier     1.000 
 
loop_ 
 _refln_index_h 
 _refln_index_k 
 _refln_index_l 
 _refln_F_squared_calc 
 _refln_F_squared_meas 
 _refln_F_squared_sigma 
 _refln_observed_status 
   2   0   0      186.10      186.39      1.45 o 
   3   0   0      399.50      386.98      3.45 o 
   4   0   0      402.38      398.05      3.74 o 
   5   0   0     2464.35     2682.02     69.56 o 
   6   0   0       73.10       72.69      4.27 o 
   7   0   0      123.65      112.72      1.33 o 
   8   0   0        6.68        6.23      0.70 o 
   9   0   0        2.17        1.30      0.30 o 
  10   0   0       15.87       14.57      0.63 o 
  11   0   0        2.82        2.64      0.46 o 
  12   0   0        0.01       -0.12      0.32 o 
  13   0   0       19.25       19.85      0.88 o 
   1   1   0     3882.53     3689.66     33.68 o 
   2   1   0     3322.81     3048.44     37.47 o 
   3   1   0      428.70      420.30      2.76 o 
   4   1   0     1114.06     1143.97      8.91 o 
   5   1   0       98.46      107.95      0.90 o 
   6   1   0      125.50      132.75      1.00 o 
   7   1   0        9.76       10.19      0.27 o 
   8   1   0       46.69       45.93      0.64 o 
   9   1   0       34.25       28.65      0.69 o 
  10   1   0       20.96       22.68      0.49 o 
  11   1   0       25.07       25.93      0.55 o 
  12   1   0        0.70        0.73      0.30 o 
   0   2   0     3152.06     2943.88     36.81 o 
   1   2   0      447.26      420.17      2.75 o 
   2   2   0      436.84      429.01      2.82 o 
   3   2   0       20.00       23.26      0.23 o 
   4   2   0       71.34       73.57      0.52 o 
   5   2   0       83.88       82.62      0.57 o 
   6   2   0      154.57      149.34      1.01 o 
   7   2   0      169.98      165.63      1.24 o 
   8   2   0       18.14       17.44      0.36 o 
   9   2   0       16.40       15.42      0.37 o 
  10   2   0        0.38        0.42      0.25 o 
  11   2   0        1.26        1.69      0.34 o 
  12   2   0       20.51       21.86      0.56 o 
   1   3   0      546.34      588.54      4.09 o 
   2   3   0     1565.32     1664.80     22.04 o 
   3   3   0       77.61       74.95      0.56 o 
   4   3   0       12.70       14.49      0.24 o 
   5   3   0      230.37      224.61      1.48 o 
   6   3   0       69.34       71.15      1.00 o 
   7   3   0      272.05      261.57      1.99 o 
   8   3   0      384.19      367.51      2.93 o 
   9   3   0        7.55        7.20      0.39 o 
  10   3   0       31.40       33.18      0.58 o 
  11   3   0        3.07        3.24      0.49 o 
  12   3   0       32.56       35.09      0.71 o 
   0   4   0      222.91      202.58      2.91 o 
   1   4   0      494.19      498.42      3.57 o 
   2   4   0      125.57      135.12      0.96 o 
   3   4   0       18.71       14.25      0.21 o 
   4   4   0       14.16       14.09      0.32 o 
   5   4   0       11.86       16.56      0.30 o 
   6   4   0      393.84      385.95      3.18 o 
   7   4   0      164.19      164.86      2.19 o 
   8   4   0        2.09        2.08      0.23 o 
   9   4   0       54.49       55.11      0.74 o 
  10   4   0        0.84        0.98      0.24 o 
  11   4   0       16.26       15.78      0.48 o 
   1   5   0       24.15       22.44      0.31 o 
   2   5   0        1.45        1.18      0.09 o 
   3   5   0       17.96       18.98      0.74 o 
   4   5   0        5.55        7.14      0.22 o 
   5   5   0       39.81       40.56      0.55 o 
   6   5   0      113.90      106.76      1.00 o 
   7   5   0        3.27        4.63      0.32 o 
   8   5   0        6.83        6.87      0.41 o 
   9   5   0        4.63        4.91      0.35 o 
  10   5   0        1.49        1.62      0.33 o 
  11   5   0        3.20        2.43      0.43 o 
   0   6   0        7.53        8.28      0.36 o 
   1   6   0       64.55       64.02      0.61 o 
   2   6   0       40.32       43.20      0.43 o 
   3   6   0       86.55       94.10      1.03 o 
   4   6   0       26.12       19.94      0.50 o 
   5   6   0        1.65        2.01      0.31 o 
   6   6   0      126.15      125.79      1.13 o 
   7   6   0       19.90       17.92      0.55 o 
   8   6   0        3.60        2.84      0.26 o 
   9   6   0        3.44        4.58      0.32 o 
  10   6   0        1.43        1.06      0.28 o 
   1   7   0       49.28       48.42      0.46 o 
   2   7   0       47.81       51.23      0.95 o 
   3   7   0        3.96        4.17      0.32 o 
   4   7   0       11.18       12.70      0.49 o 
   5   7   0       11.08       10.49      0.45 o 
   6   7   0        9.54       10.25      0.47 o 
   7   7   0       52.09       52.36      0.90 o 
   8   7   0       34.03       38.68      0.99 o 
   0   8   0        9.88       11.00      0.32 o 
   1   8   0        8.65        9.00      0.36 o 
   2   8   0        8.11        8.64      0.35 o 
   3   8   0        7.06        6.13      0.45 o 
   4   8   0        5.33        4.92      0.41 o 
   5   8   0        2.13        2.24      0.37 o 
   6   8   0        0.03        0.24      0.32 o 
   7   8   0       15.52       15.49      0.63 o 
   1   9   0        4.79        4.75      0.77 o 
   2   9   0        0.60        0.60      0.36 o 
   3   9   0        0.78        0.78      0.33 o 
   4   9   0        1.39        1.12      0.37 o 
 -13   0   1        7.70        6.82      0.72 o 
 -12   0   1       39.34       40.08      1.59 o 
 -11   0   1       97.89      108.19      4.03 o 
 -10   0   1       34.63       27.44      0.99 o 
  -9   0   1        0.00        0.43      0.27 o 
  -8   0   1        5.12        5.63      0.36 o 
  -7   0   1      576.44      564.61      6.22 o 
  -6   0   1       87.46       84.85      0.97 o 
  -5   0   1      152.56      164.40      1.63 o 
  -4   0   1     2638.84     2622.14     42.16 o 
  -3   0   1      824.37      826.78      8.24 o 
  -2   0   1      195.28      189.68      3.82 o 
   2   0   1       86.50       94.54      1.26 o 
   3   0   1     1901.80     1812.54     20.76 o 
   4   0   1        2.00        3.00      0.15 o 
   5   0   1     1999.00     2195.48     27.81 o 
   6   0   1       51.41       57.45      1.74 o 
   7   0   1      138.37      138.61      1.57 o 
   8   0   1      161.32      166.74      1.95 o 
   9   0   1       90.60       77.75      1.52 o 
  10   0   1       11.92       17.07      0.63 o 
  11   0   1       34.12       35.11      0.86 o 
  12   0   1        1.12        1.13      0.36 o 
 -13   1   1       12.28       11.81      0.57 o 
 -12   1   1        7.73        8.04      0.61 o 
 -11   1   1        0.75        0.36      0.27 o 
 -10   1   1        2.14        1.36      0.25 o 
  -9   1   1       93.81       89.78      1.31 o 
  -8   1   1      105.23      111.24      1.02 o 
  -7   1   1       74.51       74.19      0.78 o 
  -6   1   1       87.96       94.71      0.95 o 
  -5   1   1      680.69      741.89      5.63 o 
  -4   1   1       87.42       88.81      0.64 o 
  -3   1   1      583.08      593.88      4.07 o 
  -2   1   1       86.21       87.99      0.51 o 
  -1   1   1     4127.15     3837.49     43.25 o 
   0   1   1     3024.81     2835.19     59.62 o 
   1   1   1      146.61      126.02      0.54 o 
   2   1   1       82.14       75.50      0.37 o 
   3   1   1     1502.78     1552.74     11.27 o 
   4   1   1      355.19      377.39      2.98 o 
   5   1   1      469.60      482.35      3.08 o 
   6   1   1       30.48       32.11      0.92 o 
   7   1   1       42.83       47.56      0.50 o 
   8   1   1        3.48        3.03      0.30 o 
   9   1   1       33.01       25.42      0.43 o 
  10   1   1       16.39       18.56      0.47 o 
  11   1   1        3.41        3.23      0.68 o 
  12   1   1        7.51        8.09      0.42 o 
 -12   2   1        7.80        7.29      0.49 o 
 -11   2   1       11.07       11.80      0.40 o 
 -10   2   1        1.99        2.79      0.37 o 
  -9   2   1       41.59       35.39      0.58 o 
  -8   2   1       72.75       63.66      0.78 o 
  -7   2   1      187.01      182.37      1.60 o 
  -6   2   1       71.86       66.64      1.14 o 
  -5   2   1      104.47      108.74      1.70 o 
  -4   2   1      200.82      204.91      1.45 o 
  -3   2   1       48.28       51.19      0.48 o 
  -2   2   1       92.40       96.91      0.64 o 
  -1   2   1       70.28       69.61      0.52 o 
   0   2   1      380.03      364.25      2.32 o 
   1   2   1      402.30      399.13      2.27 o 
   2   2   1      286.49      299.71      1.68 o 
   3   2   1      200.25      204.12      1.18 o 
   4   2   1        5.97        5.05      0.12 o 
   5   2   1      113.45      109.31      1.41 o 
   6   2   1       90.43       89.82      0.70 o 
   7   2   1      141.22      131.20      0.99 o 
   8   2   1       38.01       38.02      0.50 o 
   9   2   1        4.90        5.53      0.28 o 
  10   2   1        2.84        2.81      0.27 o 
  11   2   1        2.12        2.24      0.47 o 
  12   2   1       40.60       44.80      0.80 o 
 -12   3   1       51.15       56.46      0.98 o 
 -11   3   1        1.05        1.02      0.27 o 
 -10   3   1        6.96        6.38      0.86 o 
  -9   3   1        1.00        0.79      0.24 o 
  -8   3   1       74.30       73.31      0.79 o 
  -7   3   1      148.35      149.12      1.16 o 
  -6   3   1       92.40       93.93      0.73 o 
  -5   3   1       27.70       32.86      0.33 o 
  -4   3   1       58.12       54.31      0.49 o 
  -3   3   1      220.52      245.89      1.63 o 
  -2   3   1      987.34     1069.00      9.36 o 
  -1   3   1       60.96       54.21      0.43 o 
   0   3   1       16.56       19.30      0.33 o 
   1   3   1     1223.92     1325.98     14.01 o 
   2   3   1      395.65      411.81      2.53 o 
   3   3   1      334.89      322.91      1.98 o 
   4   3   1       84.19       86.12      0.70 o 
   5   3   1       89.46       87.95      0.67 o 
   6   3   1      322.70      323.34      2.25 o 
   7   3   1       47.07       47.96      0.63 o 
   8   3   1      174.08      172.74      1.43 o 
   9   3   1        3.25        3.07      0.25 o 
  10   3   1        6.56        7.14      0.35 o 
  11   3   1       13.77       13.91      0.48 o 
  12   3   1       15.62       17.19      0.59 o 
 -11   4   1        0.02        0.29      0.25 o 
 -10   4   1        0.05        0.11      0.18 o 
  -9   4   1       14.01       12.34      0.36 o 
  -8   4   1       10.95       12.05      0.36 o 
  -7   4   1      236.84      236.59      2.12 o 
  -6   4   1       79.54       82.64      0.81 o 
  -5   4   1       59.39       59.03      0.57 o 
  -4   4   1        1.05        1.01      0.11 o 
  -3   4   1       23.48       26.12      0.22 o 
  -2   4   1      165.35      192.32      1.92 o 
  -1   4   1       12.97       12.82      0.26 o 
   0   4   1      324.49      309.46      1.97 o 
   1   4   1      757.85      840.36      6.50 o 
   2   4   1      405.10      428.62      3.14 o 
   3   4   1       31.81       28.62      0.38 o 
   4   4   1       33.57       39.66      0.52 o 
   5   4   1      249.88      240.81      1.95 o 
   6   4   1      303.65      290.39      2.43 o 
   7   4   1        4.49        4.00      0.30 o 
   8   4   1       22.01       21.07      0.40 o 
   9   4   1       13.00       12.51      0.37 o 
  10   4   1       15.81       16.03      0.46 o 
  11   4   1       19.10       20.73      0.57 o 
 -11   5   1        3.95        2.75      0.50 o 
 -10   5   1        3.29        2.60      0.30 o 
  -9   5   1       21.09       22.22      0.52 o 
  -8   5   1        6.62        5.67      0.35 o 
  -7   5   1       43.65       43.72      0.57 o 
  -6   5   1       12.81       11.97      0.33 o 
  -5   5   1      110.67      103.28      0.89 o 
  -4   5   1        5.72        6.75      0.30 o 
  -3   5   1       20.12       23.76      0.43 o 
  -2   5   1       21.79       23.96      0.57 o 
  -1   5   1        7.34        8.08      0.16 o 
   0   5   1       42.98       46.46      0.33 o 
   1   5   1       16.12       14.59      0.31 o 
   2   5   1       65.49       60.59      0.56 o 
   3   5   1       43.47       46.77      0.46 o 
   4   5   1       32.36       32.31      0.42 o 
   5   5   1       11.48       12.32      0.29 o 
   6   5   1        1.87        1.38      0.29 o 
   7   5   1       22.92       24.01      0.47 o 
   8   5   1       32.59       32.33      0.58 o 
   9   5   1        3.64        3.66      0.33 o 
  10   5   1       13.38       12.83      0.58 o 
 -10   6   1        5.95        4.47      0.63 o 
  -9   6   1        2.83        3.86      0.36 o 
  -8   6   1       30.22       31.40      1.28 o 
  -7   6   1       81.67       80.74      1.05 o 
  -6   6   1       13.16       12.44      0.34 o 
  -5   6   1       52.81       47.72      0.82 o 
  -4   6   1       24.17       22.06      0.56 o 
  -3   6   1       23.22       25.08      0.52 o 
  -2   6   1       42.45       37.84      0.66 o 
  -1   6   1      171.80      164.05      1.69 o 
   0   6   1       27.89       27.23      0.37 o 
   1   6   1      102.80       96.21      0.90 o 
   2   6   1       15.71       12.91      0.33 o 
   3   6   1        1.77        3.10      0.16 o 
   4   6   1       47.47       46.03      0.65 o 
   5   6   1        4.14        3.80      0.35 o 
   6   6   1      116.36      107.33      1.00 o 
   7   6   1       24.74       26.22      0.50 o 
   8   6   1       28.62       29.78      0.56 o 
   9   6   1        4.55        3.91      0.34 o 
  -8   7   1       23.35       24.79      0.76 o 
  -7   7   1        9.49        9.84      0.55 o 
  -6   7   1       16.50       16.62      0.89 o 
  -5   7   1        6.35        6.20      0.39 o 
  -4   7   1        3.82        2.91      0.32 o 
  -3   7   1       20.43       24.50      0.55 o 
  -2   7   1       20.92       20.38      0.59 o 
  -1   7   1        3.20        2.85      0.20 o 
   0   7   1       47.04       46.42      1.41 o 
   1   7   1       64.13       65.14      0.63 o 
   2   7   1       67.13       68.18      0.71 o 
   3   7   1        3.46        2.49      0.36 o 
   4   7   1       10.32        9.86      0.41 o 
   5   7   1       12.47       12.68      0.61 o 
   6   7   1       27.09       27.97      0.79 o 
   7   7   1       16.01       18.07      0.59 o 
   8   7   1       29.02       30.72      0.75 o 
  -7   8   1       11.67       12.58      0.60 o 
  -6   8   1        6.29        6.30      0.51 o 
  -5   8   1        5.36        5.34      0.47 o 
  -4   8   1        3.34        3.49      0.42 o 
  -3   8   1        4.67        3.32      0.37 o 
  -2   8   1        7.99        7.24      0.33 o 
  -1   8   1        3.15        2.54      0.32 o 
   0   8   1       11.98       13.04      0.71 o 
   1   8   1        7.24        7.56      0.36 o 
   2   8   1        5.31        5.29      0.46 o 
   3   8   1       11.61       15.20      0.51 o 
   4   8   1       26.17       26.08      0.64 o 
   5   8   1        9.34        9.75      1.64 o 
   6   8   1        2.87        1.92      0.56 o 
  -4   9   1        3.92        4.67      0.50 o 
  -3   9   1        3.06        2.76      0.48 o 
  -2   9   1        1.53        1.95      0.90 o 
  -1   9   1       35.45       41.55      1.46 o 
   0   9   1       62.57       66.74      1.55 o 
   1   9   1       44.52       48.99      1.32 o 
   2   9   1       11.83       11.82      0.63 o 
   3   9   1        2.13        2.24      0.63 o 
 -13   0   2        2.62        3.63      0.67 o 
 -12   0   2        0.04        0.03      0.49 o 
 -11   0   2        0.25        1.09      0.39 o 
 -10   0   2       26.68       27.99      1.35 o 
  -9   0   2       34.65       22.50      0.75 o 
  -8   0   2      106.72       92.78      1.39 o 
  -7   0   2        9.04        9.08      0.37 o 
  -6   0   2     2000.48     2215.65     28.96 o 
  -5   0   2       80.53       88.53      0.94 o 
  -4   0   2     2192.36     2276.99     60.73 o 
  -3   0   2     1342.59     1395.88     15.41 o 
  -2   0   2      407.47      402.95      3.46 o 
  -1   0   2    13612.04    13970.50    260.02 o 
   0   0   2      908.22      896.18     33.77 o 
   1   0   2      327.35      330.25      2.38 o 
   2   0   2       23.87       21.15      0.17 o 
   3   0   2      502.60      514.22      3.97 o 
   4   0   2      415.27      431.32      3.43 o 
   5   0   2        5.31        4.58      0.17 o 
   6   0   2        2.33        2.41      0.18 o 
   7   0   2       29.76       26.05      0.54 o 
   8   0   2        0.63        0.80      0.21 o 
   9   0   2        0.79        0.46      0.25 o 
  10   0   2       16.88       12.66      0.53 o 
  11   0   2        6.64        8.06      2.25 o 
  12   0   2        3.16        3.80      0.44 o 
 -13   1   2        7.20        8.32      0.64 o 
 -12   1   2       43.95       43.87      1.14 o 
 -11   1   2        0.76        0.39      0.27 o 
 -10   1   2       47.81       38.20      0.63 o 
  -9   1   2        1.23        1.01      0.22 o 
  -8   1   2       28.15       29.92      0.47 o 
  -7   1   2      152.97      149.81      1.22 o 
  -6   1   2      881.51      896.94      7.18 o 
  -5   1   2      776.36      812.11      6.25 o 
  -4   1   2      674.91      695.31      5.04 o 
  -3   1   2       39.07       39.51      0.29 o 
  -2   1   2     1416.66     1426.47     34.32 o 
  -1   1   2     1518.82     1350.28     13.89 o 
   0   1   2      384.49      374.91      1.93 o 
   1   1   2     1216.97     1196.51     17.34 o 
   2   1   2      110.78       99.28      0.45 o 
   3   1   2      429.62      449.42      2.68 o 
   4   1   2      126.29      138.71      0.84 o 
   5   1   2       23.22       22.50      0.47 o 
   6   1   2       20.97       19.66      0.29 o 
   7   1   2       43.65       46.95      0.51 o 
   8   1   2        5.14        4.90      0.23 o 
   9   1   2       17.37       15.31      0.37 o 
  10   1   2        5.38        7.15      0.32 o 
  11   1   2        6.58        7.69      0.38 o 
  12   1   2       13.39       14.78      0.50 o 
 -12   2   2        6.59        7.99      0.50 o 
 -11   2   2        1.96        1.50      0.39 o 
 -10   2   2       20.51       21.15      0.55 o 
  -9   2   2       19.05       17.11      0.44 o 
  -8   2   2      450.50      446.70      3.71 o 
  -7   2   2       38.37       38.59      0.49 o 
  -6   2   2       47.48       43.09      0.50 o 
  -5   2   2      147.12      142.58      1.05 o 
  -4   2   2       40.23       34.55      0.34 o 
  -3   2   2       29.47       21.60      0.24 o 
  -2   2   2      741.12      787.11      8.08 o 
  -1   2   2      818.86      780.63     23.85 o 
   0   2   2      806.54      808.69      5.08 o 
   1   2   2      262.37      282.53      1.43 o 
   2   2   2      495.26      516.14      3.14 o 
   3   2   2       37.52       35.94      0.24 o 
   4   2   2        7.43        6.56      0.13 o 
   5   2   2       96.49       98.94      0.81 o 
   6   2   2      320.16      309.58      2.22 o 
   7   2   2      251.93      239.01      1.79 o 
   8   2   2       35.69       32.75      0.46 o 
   9   2   2       27.36       25.96      0.43 o 
  10   2   2        0.45        0.13      0.19 o 
  11   2   2       10.22       11.77      0.40 o 
  12   2   2       14.40       15.20      0.56 o 
 -12   3   2       40.79       41.83      0.93 o 
 -11   3   2        5.20        6.01      0.88 o 
 -10   3   2       24.63       24.66      0.53 o 
  -9   3   2      109.16      105.23      1.14 o 
  -8   3   2      102.65      101.65      1.05 o 
  -7   3   2      336.61      335.51      4.18 o 
  -6   3   2      269.63      271.00      2.41 o 
  -5   3   2       18.24       20.10      0.39 o 
  -4   3   2      182.51      193.96      1.62 o 
  -3   3   2      171.76      163.22      1.13 o 
  -2   3   2      132.94      147.13      1.46 o 
  -1   3   2      304.65      325.52      2.51 o 
   0   3   2      232.13      248.28      1.45 o 
   1   3   2      930.37      956.40      7.25 o 
   2   3   2      228.02      251.41      1.37 o 
   3   3   2      139.00      153.49      0.99 o 
   4   3   2      119.40      125.59      0.95 o 
   5   3   2       66.52       72.37      0.56 o 
   6   3   2       58.13       57.36      0.55 o 
   7   3   2      468.81      466.78      3.48 o 
   8   3   2        8.83        8.81      0.31 o 
   9   3   2       41.88       42.03      0.56 o 
  10   3   2       13.31       13.49      0.42 o 
  11   3   2       10.65       11.70      0.42 o 
 -11   4   2        3.58        3.10      0.53 o 
 -10   4   2       22.68       26.70      0.64 o 
  -9   4   2        1.29        1.10      0.22 o 
  -8   4   2       70.78       74.12      0.91 o 
  -7   4   2       55.66       58.98      0.95 o 
  -6   4   2       12.41       13.15      0.26 o 
  -5   4   2       10.31       10.88      0.24 o 
  -4   4   2       29.39       21.15      0.26 o 
  -3   4   2       46.44       44.84      0.54 o 
  -2   4   2      340.29      377.42      3.27 o 
  -1   4   2       17.52       16.85      0.33 o 
   0   4   2       81.18       85.27      0.61 o 
   1   4   2      352.10      364.97      2.62 o 
   2   4   2        3.68        5.79      0.15 o 
   3   4   2       80.56       85.97      0.65 o 
   4   4   2       48.14       47.59      0.42 o 
   5   4   2      196.40      195.17      1.57 o 
   6   4   2      386.80      385.02      3.16 o 
   7   4   2        9.50        9.94      0.35 o 
   8   4   2       39.57       40.85      0.57 o 
   9   4   2       28.06       30.45      0.55 o 
  10   4   2       10.56       11.02      0.47 o 
  11   4   2       47.91       55.31      1.00 o 
 -11   5   2        8.44        9.73      0.65 o 
 -10   5   2        0.63        0.55      0.27 o 
  -9   5   2       14.32       13.56      0.47 o 
  -8   5   2        2.13        2.91      0.25 o 
  -7   5   2        8.72        9.94      0.36 o 
  -6   5   2       23.25       23.24      0.45 o 
  -5   5   2       51.03       44.19      0.45 o 
  -4   5   2       51.63       55.00      0.64 o 
  -3   5   2       38.39       36.28      0.49 o 
  -2   5   2       61.13       61.39      0.78 o 
  -1   5   2       41.06       38.24      0.69 o 
   0   5   2      487.23      474.21      6.71 o 
   1   5   2      135.66      128.32      1.04 o 
   2   5   2       27.56       29.94      0.39 o 
   3   5   2        8.66       11.39      0.26 o 
   4   5   2       20.63       21.29      0.32 o 
   5   5   2      141.92      117.52      1.08 o 
   6   5   2       66.52       65.81      0.74 o 
   7   5   2       32.26       32.85      0.58 o 
   8   5   2       29.84       29.26      0.64 o 
   9   5   2       26.65       26.82      0.72 o 
  10   5   2        7.49        6.62      0.45 o 
 -10   6   2        3.39        2.86      0.61 o 
  -9   6   2        6.64        8.32      0.56 o 
  -8   6   2        3.54        2.95      0.31 o 
  -7   6   2       85.74       83.07      1.02 o 
  -6   6   2       10.84       11.31      0.29 o 
  -5   6   2       18.92       18.74      0.52 o 
  -4   6   2       13.57       10.42      0.40 o 
  -3   6   2       21.36       18.07      0.50 o 
  -2   6   2      168.79      162.34      1.70 o 
  -1   6   2       49.12       46.24      0.57 o 
   0   6   2      157.54      165.75      1.58 o 
   1   6   2      240.16      240.17      2.09 o 
   2   6   2      104.95      103.23      0.99 o 
   3   6   2       29.72       24.95      0.50 o 
   4   6   2       13.99       13.42      0.47 o 
   5   6   2       66.04       65.72      0.88 o 
   6   6   2       58.20       55.06      0.73 o 
   7   6   2       17.31       16.67      0.52 o 
   8   6   2        3.40        3.33      0.31 o 
   9   6   2        4.03        4.08      0.35 o 
  -8   7   2       45.74       45.72      0.98 o 
  -7   7   2       11.99       12.31      0.65 o 
  -6   7   2       10.95       11.08      0.58 o 
  -5   7   2       23.97       25.41      0.71 o 
  -4   7   2       10.89       10.64      0.67 o 
  -3   7   2       58.09       58.28      0.88 o 
  -2   7   2       91.68       88.62      1.19 o 
  -1   7   2       41.69       40.35      0.55 o 
   0   7   2       32.07       31.41      0.61 o 
   1   7   2       92.94       89.25      1.22 o 
   2   7   2        3.53        4.24      0.29 o 
   3   7   2        0.52        0.31      0.17 o 
   4   7   2        3.27        2.46      0.33 o 
   5   7   2        1.17        1.09      0.33 o 
   6   7   2       46.90       47.91      0.80 o 
   7   7   2       33.27       35.36      0.78 o 
   8   7   2       25.85       28.33      0.83 o 
  -7   8   2        4.05        4.50      0.57 o 
  -6   8   2       13.69       16.34      0.80 o 
  -5   8   2        6.02        5.48      0.53 o 
  -4   8   2        2.43        2.32      0.59 o 
  -3   8   2       10.12       11.29      0.52 o 
  -2   8   2       11.67       12.02      0.97 o 
  -1   8   2       39.79       40.61      1.21 o 
   0   8   2        6.04        5.54      0.42 o 
   1   8   2        1.26        1.54      0.30 o 
   2   8   2        6.01        4.68      0.29 o 
   3   8   2        5.34        4.69      0.34 o 
   4   8   2        1.79        1.03      0.40 o 
   5   8   2        3.46        2.63      0.77 o 
   6   8   2       13.51       13.62      0.58 o 
  -4   9   2        0.71        0.51      0.35 o 
  -3   9   2        0.96        0.84      0.32 o 
  -2   9   2        1.57        1.34      0.55 o 
  -1   9   2        3.62        3.69      0.62 o 
   0   9   2        4.59        3.46      2.65 o 
   1   9   2        3.65        2.51      2.17 o 
   2   9   2        1.89        1.76      0.68 o 
   3   9   2        0.23        0.15      0.27 o 
 -13   0   3        3.14        3.67      0.65 o 
 -12   0   3       33.97       34.55      1.78 o 
 -11   0   3        1.99        0.80      0.48 o 
 -10   0   3        8.73       11.25      0.56 o 
  -9   0   3       55.37       60.21      1.17 o 
  -8   0   3       40.36       40.19      0.86 o 
  -7   0   3       50.67       44.71      1.33 o 
  -6   0   3        8.61       10.19      0.36 o 
  -5   0   3      354.29      353.72      4.73 o 
  -4   0   3       21.89       27.01      0.48 o 
  -3   0   3      234.72      235.59      2.08 o 
  -2   0   3      101.77       83.67      0.97 o 
  -1   0   3     1311.82     1276.45     13.51 o 
   0   0   3       56.76       57.96      0.40 o 
   1   0   3      348.83      349.10      2.36 o 
   2   0   3       29.19       29.68      0.30 o 
   3   0   3       77.71       74.88      0.54 o 
   4   0   3      210.94      211.75      2.00 o 
   5   0   3      209.54      212.65      1.76 o 
   6   0   3      373.25      385.23      3.29 o 
   7   0   3        0.53        1.21      0.19 o 
   8   0   3       46.96       44.37      0.70 o 
   9   0   3       42.68       40.23      0.74 o 
  10   0   3        0.14        0.04      0.21 o 
  11   0   3        3.21        2.96      1.31 o 
  12   0   3        0.01        0.46      0.33 o 
 -13   1   3       18.21       18.22      0.88 o 
 -12   1   3        0.79        0.90      0.39 o 
 -11   1   3       30.91       32.58      0.75 o 
 -10   1   3       12.69       12.58      0.48 o 
  -9   1   3       40.33       43.93      0.66 o 
  -8   1   3       42.93       41.41      0.59 o 
  -7   1   3      106.99      109.25      1.04 o 
  -6   1   3      299.18      294.69      2.27 o 
  -5   1   3      129.78      123.04      0.95 o 
  -4   1   3      208.54      211.81      1.44 o 
  -3   1   3      201.96      198.74      4.23 o 
  -2   1   3      748.13      793.07      5.51 o 
  -1   1   3     1387.66     1277.25     52.78 o 
   0   1   3     1841.95     1827.96     21.52 o 
   1   1   3     1731.12     1788.75     33.64 o 
   2   1   3       44.20       46.42      0.23 o 
   3   1   3       32.41       26.08      0.20 o 
   4   1   3      466.15      472.00      2.72 o 
   5   1   3        2.25        1.54      0.12 o 
   6   1   3      257.53      252.82      1.59 o 
   7   1   3       84.84       80.68      0.62 o 
   8   1   3       20.14       16.81      0.30 o 
   9   1   3       14.97       13.15      0.32 o 
  10   1   3        2.42        2.39      0.27 o 
  11   1   3        5.90        7.19      0.33 o 
  12   1   3       16.98       18.16      0.55 o 
 -12   2   3        6.11        5.33      1.12 o 
 -11   2   3        5.48        7.01      0.45 o 
 -10   2   3        5.49        4.71      0.34 o 
  -9   2   3       65.75       63.51      0.82 o 
  -8   2   3       17.31       15.61      0.40 o 
  -7   2   3       81.63       79.71      0.87 o 
  -6   2   3      111.39      115.61      0.98 o 
  -5   2   3       62.91       60.11      0.87 o 
  -4   2   3      186.78      185.00      1.30 o 
  -3   2   3      173.76      187.57      1.40 o 
  -2   2   3      168.79      178.87      1.42 o 
  -1   2   3      433.80      481.46      3.12 o 
   0   2   3      561.32      595.11      3.00 o 
   1   2   3      316.27      356.68      1.76 o 
   2   2   3     1924.06     2129.94     26.73 o 
   3   2   3      190.24      198.09      1.01 o 
   4   2   3       10.20       12.52      0.16 o 
   5   2   3      113.22      120.06      0.75 o 
   6   2   3       15.26       15.16      0.30 o 
   7   2   3      282.78      271.72      1.81 o 
   8   2   3       51.66       50.52      0.51 o 
   9   2   3       20.41       20.57      0.37 o 
  10   2   3        4.44        5.73      0.37 o 
  11   2   3       45.00       49.13      0.67 o 
  12   2   3       28.38       29.92      0.69 o 
 -12   3   3       27.30       29.99      0.68 o 
 -11   3   3        0.15        0.19      0.25 o 
 -10   3   3        2.94        2.93      0.69 o 
  -9   3   3       24.60       24.67      0.57 o 
  -8   3   3       43.74       41.26      0.61 o 
  -7   3   3        3.58        3.01      0.27 o 
  -6   3   3       18.35       16.00      0.33 o 
  -5   3   3       41.11       43.41      0.55 o 
  -4   3   3       66.76       64.11      0.84 o 
  -3   3   3      271.55      287.23      2.38 o 
  -2   3   3      168.04      160.02      1.69 o 
  -1   3   3        9.28        9.69      0.18 o 
   0   3   3      345.37      389.00      2.41 o 
   1   3   3      190.86      180.28      1.11 o 
   2   3   3      402.61      428.96      2.30 o 
   3   3   3      196.58      203.15      1.16 o 
   4   3   3       50.29       44.87      0.38 o 
   5   3   3        6.96        7.65      0.21 o 
   6   3   3       49.24       42.44      0.45 o 
   7   3   3      201.60      193.15      1.50 o 
   8   3   3       65.70       66.59      0.79 o 
   9   3   3        4.28        4.83      0.30 o 
  10   3   3       10.92       11.02      0.35 o 
  11   3   3        0.14        0.30      0.22 o 
 -11   4   3        1.48        1.28      0.27 o 
 -10   4   3        2.49        2.18      0.39 o 
  -9   4   3        1.57        1.69      0.26 o 
  -8   4   3       30.73       30.48      0.49 o 
  -7   4   3       12.67       11.35      0.29 o 
  -6   4   3       57.67       53.92      0.56 o 
  -5   4   3       27.22       25.35      0.30 o 
  -4   4   3       11.97       12.80      0.20 o 
  -3   4   3       44.19       52.05      0.59 o 
  -2   4   3       15.01       14.31      0.33 o 
  -1   4   3      704.38      737.09      6.59 o 
   0   4   3      204.67      226.51      1.44 o 
   1   4   3       26.81       32.90      1.16 o 
   2   4   3       13.38       11.53      0.17 o 
   3   4   3       36.55       35.87      0.34 o 
   4   4   3       54.09       53.48      0.62 o 
   5   4   3      146.00      143.43      1.37 o 
   6   4   3       67.85       64.10      0.69 o 
   7   4   3       15.45       13.97      0.36 o 
   8   4   3        1.85        1.58      0.27 o 
   9   4   3       25.71       27.72      0.47 o 
  10   4   3        2.96        3.05      0.28 o 
  11   4   3        0.97        0.91      0.26 o 
 -11   5   3        4.26        3.07      0.70 o 
 -10   5   3        5.78        5.02      1.05 o 
  -9   5   3        5.09        4.53      0.38 o 
  -8   5   3       95.25       95.23      1.03 o 
  -7   5   3        3.83        2.99      0.25 o 
  -6   5   3      181.81      178.48      1.54 o 
  -5   5   3        8.84        7.42      0.18 o 
  -4   5   3       22.16       19.30      0.42 o 
  -3   5   3       18.16       17.79      0.35 o 
  -2   5   3       19.99       19.15      0.43 o 
  -1   5   3       18.47       19.28      0.49 o 
   0   5   3      148.39      130.04      3.28 o 
   1   5   3       35.28       31.29      0.36 o 
   2   5   3       43.38       36.52      0.43 o 
   3   5   3        8.38        6.36      0.23 o 
   4   5   3       20.72       19.75      0.30 o 
   5   5   3       63.14       55.15      0.63 o 
   6   5   3       69.55       69.61      0.84 o 
   7   5   3       49.50       47.49      0.69 o 
   8   5   3        0.12        0.04      0.15 o 
   9   5   3        2.62        1.84      0.35 o 
  10   5   3        5.61        3.77      0.68 o 
 -10   6   3        4.79        4.64      0.53 o 
  -9   6   3       12.74       13.24      2.36 o 
  -8   6   3       47.55       48.65      1.50 o 
  -7   6   3       11.33       10.24      0.58 o 
  -6   6   3       88.04       89.62      1.09 o 
  -5   6   3       94.53       89.54      1.08 o 
  -4   6   3       77.92       72.05      0.98 o 
  -3   6   3       23.85       23.97      0.63 o 
  -2   6   3       70.41       69.29      0.90 o 
  -1   6   3        1.95        1.76      0.24 o 
   0   6   3      258.41      242.58      2.37 o 
   1   6   3       59.87       55.31      0.66 o 
   2   6   3        5.06        5.08      0.16 o 
   3   6   3       21.05       20.11      0.31 o 
   4   6   3       20.67       20.25      0.36 o 
   5   6   3       36.07       34.78      0.58 o 
   6   6   3       12.12       12.06      0.40 o 
   7   6   3        7.06        8.32      0.32 o 
   8   6   3        8.04        8.62      0.39 o 
   9   6   3       30.59       33.00      0.66 o 
  -8   7   3        2.26        2.36      0.44 o 
  -7   7   3        6.24        6.16      0.49 o 
  -6   7   3       13.52       14.14      0.65 o 
  -5   7   3        3.76        3.72      0.76 o 
  -4   7   3        0.07        0.02      0.18 o 
  -3   7   3       14.24       15.76      0.47 o 
  -2   7   3       34.97       33.41      0.52 o 
  -1   7   3       18.02       16.56      0.57 o 
   0   7   3       22.57       24.00      0.57 o 
   1   7   3       12.60       13.32      0.41 o 
   2   7   3       18.59       15.29      0.26 o 
   3   7   3        8.75        7.48      0.31 o 
   4   7   3        5.78        5.20      0.21 o 
   5   7   3       16.43       16.25      0.39 o 
   6   7   3        6.48        7.17      0.38 o 
   7   7   3       74.46       77.27      1.26 o 
  -6   8   3       27.07       29.86      0.80 o 
  -5   8   3        0.06        0.36      0.27 o 
  -4   8   3        2.54        1.95      0.56 o 
  -3   8   3        0.88        0.57      0.27 o 
  -2   8   3        1.53        1.79      0.37 o 
  -1   8   3       21.27       24.90      0.58 o 
   0   8   3        8.20        8.77      0.48 o 
   1   8   3        0.87        0.71      0.21 o 
   2   8   3       12.49       15.74      0.37 o 
   3   8   3        6.87        7.80      0.70 o 
   4   8   3       21.15       22.44      0.62 o 
   5   8   3        1.23        0.75      0.23 o 
   6   8   3        4.17        2.82      0.80 o 
  -3   9   3        2.05        1.84      0.48 o 
  -2   9   3       23.48       26.51      1.30 o 
  -1   9   3       54.00       60.10      1.74 o 
   0   9   3       53.60       55.89      1.70 o 
   1   9   3        8.52        8.44      5.42 o 
   2   9   3        3.63        2.86      1.09 o 
 -13   0   4        2.59        2.58      0.97 o 
 -12   0   4        0.92        1.52      0.49 o 
 -11   0   4       48.10       48.32      2.56 o 
 -10   0   4       12.40       13.22      1.01 o 
  -9   0   4        4.68        4.16      0.53 o 
  -8   0   4        7.10        7.20      0.43 o 
  -7   0   4      401.73      403.23      4.45 o 
  -6   0   4      179.23      171.03      1.80 o 
  -5   0   4       41.75       41.59      0.58 o 
  -4   0   4       61.03       50.70      0.70 o 
  -3   0   4       84.33       67.41      0.94 o 
  -2   0   4      158.86      183.16      1.49 o 
  -1   0   4       84.05      101.06      1.21 o 
   0   0   4      543.85      545.76      5.97 o 
   1   0   4      904.73      930.78      6.99 o 
   2   0   4      113.05      127.27      0.79 o 
   3   0   4        1.21        0.41      0.07 o 
   4   0   4      153.90      160.06      1.40 o 
   5   0   4       21.41       18.86      0.32 o 
   6   0   4       15.01       13.28      0.37 o 
   7   0   4       22.69       21.61      0.41 o 
   8   0   4       26.22       29.27      0.58 o 
   9   0   4       27.78       26.65      0.72 o 
  10   0   4       11.87       11.69      0.47 o 
  11   0   4        0.93        1.07      0.43 o 
 -13   1   4       18.55       18.12      0.87 o 
 -12   1   4       13.03       14.98      0.57 o 
 -11   1   4        3.99        4.88      0.42 o 
 -10   1   4        9.08        7.66      0.44 o 
  -9   1   4        1.67        1.41      0.23 o 
  -8   1   4       86.91       89.06      0.89 o 
  -7   1   4      409.01      397.67      3.19 o 
  -6   1   4       45.27       43.76      0.47 o 
  -5   1   4       21.39       25.14      0.30 o 
  -4   1   4      240.73      238.52      1.58 o 
  -3   1   4      523.92      551.24      3.77 o 
  -2   1   4      222.83      252.06      1.78 o 
  -1   1   4      169.33      156.44      0.90 o 
   0   1   4      786.80      832.11      5.97 o 
   1   1   4      224.36      228.59      1.05 o 
   2   1   4       16.18       20.79      0.17 o 
   3   1   4      118.36      106.71      0.54 o 
   4   1   4      123.47      119.91      0.67 o 
   5   1   4      188.21      179.82      1.07 o 
   6   1   4       83.33       85.88      0.67 o 
   7   1   4       62.85       61.42      0.55 o 
   8   1   4       99.95       93.89      0.78 o 
   9   1   4       39.44       41.28      0.54 o 
  10   1   4        1.17        1.42      0.25 o 
  11   1   4       24.94       24.88      0.49 o 
 -12   2   4       30.34       33.10      1.25 o 
 -11   2   4       11.21       12.31      0.71 o 
 -10   2   4        1.06        0.95      0.28 o 
  -9   2   4       82.49       78.45      1.04 o 
  -8   2   4      207.53      202.68      1.83 o 
  -7   2   4      109.54      102.86      0.99 o 
  -6   2   4       33.06       33.87      0.44 o 
  -5   2   4      191.72      185.87      1.60 o 
  -4   2   4       23.85       21.63      0.77 o 
  -3   2   4      185.71      207.66      1.62 o 
  -2   2   4      494.96      527.70      3.58 o 
  -1   2   4        6.18        6.20      0.17 o 
   0   2   4      526.93      562.63      3.48 o 
   1   2   4      845.30      909.73      5.10 o 
   2   2   4        3.49        4.32      0.12 o 
   3   2   4       23.03       24.04      0.23 o 
   4   2   4       86.51       86.71      0.61 o 
   5   2   4      169.60      175.27      1.06 o 
   6   2   4      233.84      230.25      1.49 o 
   7   2   4      151.77      140.48      1.05 o 
   8   2   4       95.84       90.36      0.76 o 
   9   2   4       47.94       51.13      0.63 o 
  10   2   4       34.47       34.90      0.58 o 
  11   2   4       12.24       13.11      0.90 o 
 -12   3   4        4.46        4.38      0.95 o 
 -11   3   4        7.21        7.92      0.44 o 
 -10   3   4        9.59       10.61      0.44 o 
  -9   3   4        3.94        3.49      0.33 o 
  -8   3   4      152.78      146.80      1.45 o 
  -7   3   4      126.67      125.03      1.16 o 
  -6   3   4      142.34      134.17      1.32 o 
  -5   3   4        3.71        4.25      0.26 o 
  -4   3   4      130.83      147.79      1.26 o 
  -3   3   4       81.60       85.00      0.75 o 
  -2   3   4      141.40      130.41      0.85 o 
  -1   3   4      120.30      128.48      0.82 o 
   0   3   4       61.97       59.30      0.42 o 
   1   3   4      348.27      366.54      2.02 o 
   2   3   4        5.56        6.56      0.12 o 
   3   3   4       10.38       10.53      0.16 o 
   4   3   4       76.71       78.09      0.64 o 
   5   3   4       16.79       17.26      0.26 o 
   6   3   4      312.61      305.38      2.01 o 
   7   3   4       12.15       13.46      0.30 o 
   8   3   4        0.13        0.08      0.15 o 
   9   3   4       44.27       45.65      0.59 o 
  10   3   4       23.29       24.61      0.50 o 
  11   3   4        2.54        2.27      0.34 o 
 -11   4   4        3.09        2.61      0.45 o 
 -10   4   4       11.02       10.46      0.40 o 
  -9   4   4        6.05        7.41      0.44 o 
  -8   4   4       19.23       20.76      0.61 o 
  -7   4   4       10.67        9.78      0.46 o 
  -6   4   4       11.86       12.54      0.46 o 
  -5   4   4      210.59      197.80      2.04 o 
  -4   4   4       22.65       21.71      0.44 o 
  -3   4   4       91.79       96.20      0.89 o 
  -2   4   4       37.87       43.12      0.61 o 
  -1   4   4        2.89        3.22      0.19 o 
   0   4   4       43.51       44.62      0.43 o 
   1   4   4       34.74       32.77      0.30 o 
   2   4   4       61.79       60.63      0.44 o 
   3   4   4       21.63       24.80      0.25 o 
   4   4   4       52.52       43.44      0.38 o 
   5   4   4      173.58      172.67      1.19 o 
   6   4   4       31.77       30.28      0.45 o 
   7   4   4       49.17       54.45      0.64 o 
   8   4   4       61.71       63.20      0.82 o 
   9   4   4       15.69       16.47      0.42 o 
  10   4   4       20.87       21.97      0.47 o 
 -11   5   4        1.43        1.58      0.43 o 
 -10   5   4        7.33        7.88      0.36 o 
  -9   5   4        0.58        0.36      0.19 o 
  -8   5   4        6.95        7.77      0.27 o 
  -7   5   4       14.63       15.91      0.50 o 
  -6   5   4      110.02      105.01      0.96 o 
  -5   5   4      129.85      120.92      1.42 o 
  -4   5   4       16.17       15.25      0.47 o 
  -3   5   4        3.97        4.29      0.28 o 
  -2   5   4       28.45       32.16      0.49 o 
  -1   5   4      834.07      833.99      6.85 o 
   0   5   4      581.53      576.82      5.28 o 
   1   5   4       18.38       17.58      0.21 o 
   2   5   4       62.35       68.13      0.51 o 
   3   5   4        6.48        5.79      0.16 o 
   4   5   4       99.53       90.58      0.64 o 
   5   5   4       95.55       87.30      0.66 o 
   6   5   4       27.40       28.29      0.45 o 
   7   5   4       32.00       33.84      0.56 o 
   8   5   4        3.30        3.46      0.29 o 
   9   5   4        3.86        3.78      0.63 o 
 -10   6   4        4.68        4.60      0.54 o 
  -9   6   4        5.37        6.01      0.68 o 
  -8   6   4        7.18        6.95      0.50 o 
  -7   6   4       13.32       12.25      0.54 o 
  -6   6   4        0.58        0.59      0.26 o 
  -5   6   4       56.07       51.66      0.80 o 
  -4   6   4       44.30       42.28      0.65 o 
  -3   6   4      102.68       99.55      1.02 o 
  -2   6   4       51.32       51.50      0.73 o 
  -1   6   4       72.42       73.91      0.76 o 
   0   6   4      113.59      107.44      1.22 o 
   1   6   4       48.25       51.53      0.85 o 
   2   6   4       37.81       36.93      0.44 o 
   3   6   4       19.20       18.27      0.29 o 
   4   6   4       54.14       55.30      0.56 o 
   5   6   4       79.69       73.73      0.80 o 
   6   6   4       15.49       14.19      0.31 o 
   7   6   4        6.07        6.11      0.27 o 
   8   6   4       19.21       18.65      0.57 o 
  -8   7   4        8.11        9.67      0.65 o 
  -7   7   4        7.67        8.39      0.59 o 
  -6   7   4       32.47       33.57      0.85 o 
  -5   7   4       21.00       18.84      0.58 o 
  -4   7   4        2.00        2.55      0.33 o 
  -3   7   4       19.53       20.80      0.54 o 
  -2   7   4        6.86        6.85      0.33 o 
  -1   7   4       23.25       24.24      0.51 o 
   0   7   4       49.47       50.45      0.82 o 
   1   7   4        1.41        0.49      0.24 o 
   2   7   4        1.90        1.75      0.13 o 
   3   7   4        4.52        4.43      0.19 o 
   4   7   4        0.79        1.12      0.17 o 
   5   7   4        3.84        4.20      0.70 o 
   6   7   4        0.42        0.36      0.22 o 
   7   7   4        3.79        4.10      0.36 o 
  -6   8   4        3.24        2.12      0.58 o 
  -5   8   4        4.48        4.49      0.88 o 
  -4   8   4        2.31        2.13      0.65 o 
  -3   8   4       11.82       11.99      0.42 o 
  -2   8   4       46.48       47.61      0.88 o 
  -1   8   4        1.97        1.62      0.34 o 
   0   8   4       32.65       35.54      0.93 o 
   1   8   4       10.83       11.73      0.54 o 
   2   8   4       24.39       25.11      0.47 o 
   3   8   4        1.26        1.42      0.23 o 
   4   8   4        6.70        5.97      0.49 o 
   5   8   4       23.28       22.88      0.71 o 
  -2   9   4        2.77        2.89      0.48 o 
  -1   9   4        7.24        8.21      0.45 o 
   0   9   4        3.99        4.07      0.71 o 
   1   9   4       16.75       17.90      0.66 o 
 -13   0   5        7.61        6.94      1.01 o 
 -12   0   5       23.48       26.04      1.59 o 
 -11   0   5       43.21       39.28      1.57 o 
 -10   0   5        1.02        0.46      0.31 o 
  -9   0   5        0.73        0.29      0.27 o 
  -8   0   5        0.24        0.26      0.41 o 
  -7   0   5       29.40       27.25      0.56 o 
  -6   0   5        9.43       10.39      0.58 o 
  -5   0   5      280.36      260.05      2.79 o 
  -4   0   5       20.40       20.97      0.31 o 
  -3   0   5       94.49       96.83      0.85 o 
  -2   0   5       42.62       41.32      0.39 o 
  -1   0   5      383.27      407.63      3.69 o 
   0   0   5      287.63      295.32      1.80 o 
   1   0   5       16.30       17.27      0.22 o 
   2   0   5      151.00      147.85      1.42 o 
   3   0   5      277.55      288.93      1.93 o 
   4   0   5       79.09       75.79      0.81 o 
   5   0   5      126.51      130.91      1.12 o 
   6   0   5       55.77       55.87      0.67 o 
   7   0   5        7.00        6.67      0.75 o 
   8   0   5        0.03        0.19      0.33 o 
   9   0   5        4.29        5.71      0.47 o 
  10   0   5        1.21        1.10      0.29 o 
  11   0   5        0.28        0.49      0.31 o 
 -12   1   5        2.20        2.18      0.40 o 
 -11   1   5       14.81       15.51      0.56 o 
 -10   1   5       13.84       13.10      0.45 o 
  -9   1   5        3.17        3.30      0.33 o 
  -8   1   5      325.02      301.03      2.66 o 
  -7   1   5      135.00      132.25      1.12 o 
  -6   1   5      122.48      114.30      0.94 o 
  -5   1   5       84.40       82.93      0.66 o 
  -4   1   5       24.24       23.33      0.27 o 
  -3   1   5      136.06      150.95      1.77 o 
  -2   1   5      781.52      832.36      6.81 o 
  -1   1   5      280.16      282.01      2.04 o 
   0   1   5      533.47      585.69      4.15 o 
   1   1   5      102.29      108.10      0.59 o 
   2   1   5      136.79      131.87      0.59 o 
   3   1   5       10.55       11.66      0.14 o 
   4   1   5       35.07       32.46      0.26 o 
   5   1   5      431.76      434.12      2.68 o 
   6   1   5      114.53      104.85      0.78 o 
   7   1   5       11.29       11.85      0.25 o 
   8   1   5       51.89       50.07      0.53 o 
   9   1   5       14.65       15.48      0.37 o 
  10   1   5       16.43       18.75      0.45 o 
  11   1   5       16.80       15.15      0.41 o 
 -12   2   5        9.40        9.65      0.57 o 
 -11   2   5        1.41        0.98      0.31 o 
 -10   2   5        1.27        0.66      0.25 o 
  -9   2   5       71.19       67.41      0.84 o 
  -8   2   5       31.71       36.72      0.65 o 
  -7   2   5       10.73       11.99      0.39 o 
  -6   2   5       40.09       38.38      0.51 o 
  -5   2   5       66.00       71.49      0.61 o 
  -4   2   5        5.45        7.10      0.48 o 
  -3   2   5      545.55      629.36      5.34 o 
  -2   2   5      375.09      365.60      2.43 o 
  -1   2   5      144.96      129.61      0.83 o 
   0   2   5      226.34      206.81      1.40 o 
   1   2   5     1262.16     1385.74     23.19 o 
   2   2   5       10.80        9.80      0.12 o 
   3   2   5      177.98      172.70      0.93 o 
   4   2   5       47.20       45.15      0.31 o 
   5   2   5       62.93       60.63      0.42 o 
   6   2   5      274.25      269.48      1.75 o 
   7   2   5      130.52      121.38      0.93 o 
   8   2   5       18.82       18.12      0.38 o 
   9   2   5       11.70       12.42      0.32 o 
  10   2   5       13.83       15.56      0.39 o 
  11   2   5       20.74       21.00      0.52 o 
 -12   3   5       28.32       32.84      0.88 o 
 -11   3   5        9.38        8.53      0.50 o 
 -10   3   5        7.03        7.05      0.46 o 
  -9   3   5       43.74       44.07      0.78 o 
  -8   3   5       16.40       14.98      0.44 o 
  -7   3   5       60.10       62.67      0.75 o 
  -6   3   5       18.90       17.61      0.51 o 
  -5   3   5       17.21       18.72      0.39 o 
  -4   3   5       29.23       33.11      0.45 o 
  -3   3   5       70.67       71.68      0.53 o 
  -2   3   5      101.43      103.48      0.63 o 
  -1   3   5       13.88       18.82      0.18 o 
   0   3   5       17.48       19.91      0.17 o 
   1   3   5       60.16       58.16      0.34 o 
   2   3   5      116.03      119.19      0.64 o 
   3   3   5      101.05      103.27      0.70 o 
   4   3   5       12.99       14.72      0.22 o 
   5   3   5       65.12       64.23      0.56 o 
   6   3   5       10.71       12.14      0.23 o 
   7   3   5       59.11       56.11      0.54 o 
   8   3   5       39.72       41.50      0.49 o 
   9   3   5       29.33       27.58      0.46 o 
  10   3   5        1.98        2.19      0.38 o 
 -11   4   5        0.02       -0.12      0.30 o 
 -10   4   5        1.89        1.13      0.54 o 
  -9   4   5        2.22        2.34      0.41 o 
  -8   4   5       19.48       20.31      0.59 o 
  -7   4   5       35.10       33.13      0.62 o 
  -6   4   5       98.30       87.28      1.02 o 
  -5   4   5        0.83        2.36      0.48 o 
  -4   4   5        6.39        8.05      0.17 o 
  -3   4   5       30.37       28.63      0.25 o 
  -2   4   5      261.56      263.75      2.20 o 
  -1   4   5      224.35      219.33      1.61 o 
   0   4   5      194.91      182.74      1.36 o 
   1   4   5      126.97      132.66      0.78 o 
   2   4   5       92.40       94.84      0.60 o 
   3   4   5       19.51       19.83      0.24 o 
   4   4   5        3.54        2.55      0.14 o 
   5   4   5       85.68       74.83      0.63 o 
   6   4   5        2.97        2.64      0.19 o 
   7   4   5        4.24        4.39      0.32 o 
   8   4   5        3.33        3.43      0.26 o 
   9   4   5       18.23       19.33      0.46 o 
  10   4   5        1.15        1.81      0.29 o 
 -10   5   5        3.95        2.44      0.83 o 
  -9   5   5        1.30        0.95      0.29 o 
  -8   5   5        4.61        4.37      0.23 o 
  -7   5   5       88.25       90.79      0.86 o 
  -6   5   5       15.04       15.19      0.33 o 
  -5   5   5       41.80       40.09      0.63 o 
  -4   5   5       12.04       11.00      0.34 o 
  -3   5   5       39.66       35.05      0.46 o 
  -2   5   5       23.09       25.12      0.48 o 
  -1   5   5      131.36      135.75      1.22 o 
   0   5   5       40.98       41.62      0.60 o 
   1   5   5       39.82       36.41      0.39 o 
   2   5   5       12.41       11.31      0.20 o 
   3   5   5       57.45       52.32      0.49 o 
   4   5   5       87.03       74.71      0.58 o 
   5   5   5       41.06       39.53      0.43 o 
   6   5   5        3.93        3.02      0.20 o 
   7   5   5        1.57        1.71      0.22 o 
   8   5   5        4.45        3.53      0.51 o 
   9   5   5        1.14        1.91      0.31 o 
  -9   6   5        4.70        5.18      0.56 o 
  -8   6   5       12.70       13.41      0.57 o 
  -7   6   5       17.07       18.01      0.59 o 
  -6   6   5       48.80       44.26      1.05 o 
  -5   6   5       68.42       68.29      0.91 o 
  -4   6   5        5.89        6.04      0.36 o 
  -3   6   5       29.60       31.83      0.56 o 
  -2   6   5       22.27       22.85      0.40 o 
  -1   6   5       97.70       92.77      1.11 o 
   0   6   5       29.96       31.91      0.60 o 
   1   6   5       16.62       17.17      0.36 o 
   2   6   5        2.94        2.60      0.17 o 
   3   6   5       15.54       14.15      0.25 o 
   4   6   5       19.57       18.50      0.33 o 
   5   6   5        9.14       10.13      0.33 o 
   6   6   5        1.60        1.00      0.19 o 
   7   6   5        0.49        0.31      0.17 o 
   8   6   5       10.28       10.16      0.34 o 
  -8   7   5       10.78       10.65      0.62 o 
  -7   7   5        8.92        8.79      0.52 o 
  -6   7   5       24.52       27.71      0.74 o 
  -5   7   5        1.63        1.55      0.49 o 
  -4   7   5        8.59        8.05      0.40 o 
  -3   7   5       15.08       13.02      0.46 o 
  -2   7   5       29.06       27.52      0.49 o 
  -1   7   5       28.56       27.39      0.57 o 
   0   7   5       44.63       45.66      0.71 o 
   1   7   5       19.16       19.44      0.63 o 
   2   7   5        0.23        0.25      0.08 o 
   3   7   5       10.48       10.86      0.30 o 
   4   7   5        5.63        5.18      0.25 o 
   5   7   5        6.84        6.56      0.28 o 
   6   7   5       38.82       39.43      0.64 o 
  -6   8   5        6.14        4.88      1.08 o 
  -5   8   5        7.62        8.32      0.47 o 
  -4   8   5        4.40        3.74      0.85 o 
  -3   8   5        4.58        3.90      0.76 o 
  -2   8   5       18.60       20.26      0.57 o 
  -1   8   5        5.63        6.11      0.41 o 
   0   8   5        1.04        1.56      0.29 o 
   1   8   5       19.49       21.98      0.49 o 
   2   8   5        7.24        8.88      0.58 o 
   3   8   5        7.48        8.75      0.39 o 
   4   8   5        7.04        6.77      0.33 o 
 -12   0   6        0.05        0.10      0.34 o 
 -11   0   6        5.29        4.37      0.51 o 
 -10   0   6        0.73        0.48      0.51 o 
  -9   0   6        2.92        3.34      0.44 o 
  -8   0   6      118.01      117.32      2.85 o 
  -7   0   6       68.00       69.85      1.09 o 
  -6   0   6        2.36        2.80      0.24 o 
  -5   0   6        5.37        5.00      0.22 o 
  -4   0   6       66.27       69.62      0.72 o 
  -3   0   6       59.57       69.24      0.70 o 
  -2   0   6       34.69       32.19      0.41 o 
  -1   0   6      155.02      155.14      1.11 o 
   0   0   6        0.06        0.35      0.05 o 
   1   0   6      434.27      477.99      5.87 o 
   2   0   6      285.06      309.93      2.12 o 
   3   0   6       60.93       62.91      0.49 o 
   4   0   6       17.89       21.29      0.28 o 
   5   0   6       56.92       56.31      0.63 o 
   6   0   6        7.86        6.88      0.25 o 
   7   0   6      163.49      163.75      1.69 o 
   8   0   6        3.67        4.01      0.33 o 
   9   0   6        1.02        1.04      0.29 o 
  10   0   6        2.72        1.83      0.37 o 
  11   0   6        9.62        9.56      0.52 o 
 -12   1   6       14.74       14.24      0.62 o 
 -11   1   6       13.17       14.02      0.72 o 
 -10   1   6        0.69        0.75      0.24 o 
  -9   1   6        4.23        3.33      0.31 o 
  -8   1   6      103.78      100.28      1.04 o 
  -7   1   6       24.78       22.38      0.37 o 
  -6   1   6       35.82       32.86      0.41 o 
  -5   1   6       48.78       49.31      0.45 o 
  -4   1   6       57.89       62.98      0.52 o 
  -3   1   6       47.71       52.11      0.43 o 
  -2   1   6      117.47      125.54      0.79 o 
  -1   1   6      588.45      633.90      3.97 o 
   0   1   6      480.79      512.11      3.74 o 
   1   1   6      315.69      323.51      1.90 o 
   2   1   6       18.75       15.81      0.14 o 
   3   1   6      262.58      287.49      1.40 o 
   4   1   6       48.71       49.10      0.33 o 
   5   1   6      171.54      168.83      1.08 o 
   6   1   6       42.66       41.71      0.39 o 
   7   1   6       68.15       64.79      0.56 o 
   8   1   6       38.81       39.90      0.49 o 
   9   1   6       11.42       11.46      0.32 o 
  10   1   6        9.21        9.35      0.36 o 
 -12   2   6       10.17       12.49      0.84 o 
 -11   2   6       18.09       18.50      0.60 o 
 -10   2   6       42.33       43.86      0.71 o 
  -9   2   6      119.54      118.38      1.45 o 
  -8   2   6       43.47       43.23      0.79 o 
  -7   2   6        3.18        2.85      0.23 o 
  -6   2   6       68.95       65.88      0.71 o 
  -5   2   6      164.00      151.96      1.32 o 
  -4   2   6       44.28       52.75      0.54 o 
  -3   2   6       85.25       96.28      0.67 o 
  -2   2   6       83.99       96.30      0.57 o 
  -1   2   6      342.77      337.96      2.25 o 
   0   2   6      564.56      576.44      4.24 o 
   1   2   6      135.48      152.93      0.99 o 
   2   2   6       40.52       45.35      0.24 o 
   3   2   6       47.34       42.26      0.35 o 
   4   2   6       45.61       47.66      0.35 o 
   5   2   6        5.55        4.54      0.14 o 
   6   2   6      218.99      217.73      1.47 o 
   7   2   6      155.36      153.01      1.14 o 
   8   2   6       59.68       63.46      0.67 o 
   9   2   6        9.69       10.05      0.32 o 
  10   2   6        0.43        0.53      0.21 o 
 -12   3   6        1.01        1.10      0.36 o 
 -11   3   6        3.99        2.57      0.77 o 
 -10   3   6        5.70        7.16      0.44 o 
  -9   3   6       27.00       29.73      0.62 o 
  -8   3   6       24.99       26.56      0.54 o 
  -7   3   6       14.47       13.06      0.40 o 
  -6   3   6      125.53      127.06      2.16 o 
  -5   3   6       27.60       31.77      0.48 o 
  -4   3   6       52.63       52.85      1.10 o 
  -3   3   6       32.15       31.64      0.28 o 
  -2   3   6       29.36       28.81      0.25 o 
  -1   3   6      189.49      208.54      1.23 o 
   0   3   6       83.99       86.27      0.73 o 
   1   3   6       46.37       51.01      0.45 o 
   2   3   6      132.58      136.68      1.04 o 
   3   3   6      116.30      113.69      0.66 o 
   4   3   6        1.09        1.15      0.11 o 
   5   3   6       50.54       48.24      0.46 o 
   6   3   6      169.17      165.68      1.37 o 
   7   3   6        2.12        2.21      0.18 o 
   8   3   6        1.70        2.34      0.23 o 
   9   3   6       43.94       44.54      0.62 o 
  10   3   6       14.12       15.45      0.40 o 
 -11   4   6        6.93        7.76      0.73 o 
 -10   4   6       13.25       15.35      0.60 o 
  -9   4   6        6.49        6.57      0.42 o 
  -8   4   6       22.49       20.98      0.73 o 
  -7   4   6        8.03        7.22      0.37 o 
  -6   4   6       89.95       88.09      1.02 o 
  -5   4   6       11.20       11.99      0.42 o 
  -4   4   6        2.51        2.43      0.14 o 
  -3   4   6        1.44        1.27      0.14 o 
  -2   4   6        2.22        1.67      0.09 o 
  -1   4   6        7.01        6.63      0.24 o 
   0   4   6       85.44       74.66      0.61 o 
   1   4   6      153.10      150.61      0.92 o 
   2   4   6       12.67       12.20      0.20 o 
   3   4   6       15.13       13.68      0.19 o 
   4   4   6      157.75      156.72      0.97 o 
   5   4   6       73.12       72.94      0.70 o 
   6   4   6       57.67       57.53      0.60 o 
   7   4   6       30.07       29.96      0.46 o 
   8   4   6       18.63       20.46      0.48 o 
   9   4   6        4.57        5.02      0.79 o 
 -10   5   6        1.15        1.09      0.37 o 
  -9   5   6        2.96        3.27      0.40 o 
  -8   5   6       13.79       15.48      0.34 o 
  -7   5   6      144.41      142.24      2.18 o 
  -6   5   6       37.21       33.12      0.34 o 
  -5   5   6        3.18        3.26      0.26 o 
  -4   5   6       30.40       31.47      0.55 o 
  -3   5   6       20.50       20.04      0.37 o 
  -2   5   6      441.56      440.38      3.58 o 
  -1   5   6      295.75      288.95      2.33 o 
   0   5   6       20.50       21.59      0.52 o 
   1   5   6       96.20       93.03      0.64 o 
   2   5   6       17.52       16.02      0.25 o 
   3   5   6       13.35       12.99      0.23 o 
   4   5   6       48.79       45.90      0.45 o 
   5   5   6       18.02       17.43      0.31 o 
   6   5   6        1.83        2.19      0.19 o 
   7   5   6        4.72        5.02      0.35 o 
   8   5   6        0.42        0.22      0.19 o 
  -9   6   6        4.55        3.70      0.51 o 
  -8   6   6       13.94       15.04      0.59 o 
  -7   6   6        5.60        6.02      0.43 o 
  -6   6   6       24.39       25.10      0.61 o 
  -5   6   6       15.76       14.76      0.50 o 
  -4   6   6       10.26        9.45      0.40 o 
  -3   6   6       15.54       16.45      0.81 o 
  -2   6   6       37.20       39.54      0.60 o 
  -1   6   6       13.95       14.06      0.40 o 
   0   6   6       11.79       11.54      0.53 o 
   1   6   6        5.41        5.81      0.25 o 
   2   6   6       18.09       16.41      0.33 o 
   3   6   6       77.35       75.87      0.79 o 
   4   6   6        4.22        4.22      0.25 o 
   5   6   6       10.16       10.79      0.26 o 
   6   6   6        1.79        1.96      0.21 o 
   7   6   6       12.37       12.34      0.61 o 
  -7   7   6        7.86        8.81      0.51 o 
  -6   7   6        3.83        3.15      0.75 o 
  -5   7   6        8.36        8.95      0.58 o 
  -4   7   6       16.79       17.12      0.52 o 
  -3   7   6        6.39        6.98      0.30 o 
  -2   7   6       17.29       17.89      0.52 o 
  -1   7   6        1.59        0.85      0.23 o 
   0   7   6        9.70       10.77      0.39 o 
   1   7   6       24.70       26.45      0.59 o 
   2   7   6       15.85       17.34      0.35 o 
   3   7   6        4.10        4.51      0.20 o 
   4   7   6        1.07        0.43      0.17 o 
   5   7   6        4.27        3.21      0.67 o 
   6   7   6        2.17        1.70      0.22 o 
  -5   8   6        0.55        0.27      0.27 o 
  -4   8   6        6.30        4.96      0.41 o 
  -3   8   6        5.82        7.08      0.36 o 
  -2   8   6        2.52        2.41      0.34 o 
  -1   8   6       22.31       21.97      0.65 o 
   0   8   6       31.36       32.25      0.70 o 
   1   8   6        7.15        7.19      0.35 o 
   2   8   6        9.74        9.65      0.35 o 
   3   8   6       16.41       15.18      0.87 o 
 -12   0   7        0.01       -0.14      0.58 o 
 -11   0   7        0.41        1.01      0.41 o 
 -10   0   7        2.49        2.01      0.48 o 
  -9   0   7       23.79       24.69      0.68 o 
  -8   0   7       68.28       68.55      1.98 o 
  -7   0   7      126.97      117.14      1.47 o 
  -6   0   7       27.34       26.94      0.55 o 
  -5   0   7       63.78       69.84      0.82 o 
  -4   0   7       61.01       67.54      0.78 o 
  -3   0   7       14.95       16.58      0.24 o 
  -2   0   7      138.83      148.08      1.38 o 
  -1   0   7      233.00      231.74      1.72 o 
   0   0   7       25.23       23.18      0.24 o 
   1   0   7        0.49        1.08      0.12 o 
   2   0   7       84.14       97.98      0.70 o 
   3   0   7       10.15        9.50      0.18 o 
   4   0   7       80.84       76.08      0.69 o 
   5   0   7       70.67       65.21      0.81 o 
   6   0   7       30.69       34.59      0.54 o 
   7   0   7       10.31        9.77      0.33 o 
   8   0   7        0.44        0.36      0.23 o 
   9   0   7       35.56       38.01      0.78 o 
  10   0   7        0.52        0.64      0.26 o 
 -12   1   7       14.79       16.56      0.60 o 
 -11   1   7        6.83        7.33      0.80 o 
 -10   1   7        5.58        4.97      0.37 o 
  -9   1   7       58.77       55.74      0.82 o 
  -8   1   7       61.27       59.79      0.79 o 
  -7   1   7       17.40       16.90      0.37 o 
  -6   1   7      184.21      176.05      1.38 o 
  -5   1   7       77.97       78.34      0.91 o 
  -4   1   7       87.69       83.80      0.70 o 
  -3   1   7      142.82      147.50      0.97 o 
  -2   1   7        1.70        2.41      0.07 o 
  -1   1   7      298.98      305.37      2.09 o 
   0   1   7      284.52      301.62      2.50 o 
   1   1   7        7.24        9.08      0.20 o 
   2   1   7       44.98       46.79      0.36 o 
   3   1   7       10.27        8.94      0.12 o 
   4   1   7      170.55      167.81      1.00 o 
   5   1   7       61.96       57.20      0.48 o 
   6   1   7       13.31       13.16      0.26 o 
   7   1   7        4.30        4.27      0.26 o 
   8   1   7        4.60        5.45      0.27 o 
   9   1   7        5.19        5.52      0.30 o 
  10   1   7        0.82        1.18      0.26 o 
 -12   2   7        2.36        2.51      0.39 o 
 -11   2   7        7.00        7.94      0.48 o 
 -10   2   7        8.89        7.45      0.42 o 
  -9   2   7       16.21       16.12      0.48 o 
  -8   2   7        5.01        5.59      0.31 o 
  -7   2   7       68.06       66.92      0.94 o 
  -6   2   7        5.79        5.68      0.32 o 
  -5   2   7       22.64       21.67      0.33 o 
  -4   2   7       17.43       23.24      0.34 o 
  -3   2   7       68.15       69.61      0.54 o 
  -2   2   7       69.44       68.62      0.48 o 
  -1   2   7        0.13        0.38      0.12 o 
   0   2   7      188.67      199.64      1.45 o 
   1   2   7       32.74       27.70      0.32 o 
   2   2   7       59.07       60.78      0.51 o 
   3   2   7       76.10       68.39      0.47 o 
   4   2   7       66.26       67.08      0.51 o 
   5   2   7       36.59       35.66      0.33 o 
   6   2   7      110.57      114.70      0.85 o 
   7   2   7       31.64       30.97      0.40 o 
   8   2   7        1.51        1.07      0.19 o 
   9   2   7       27.55       27.12      0.46 o 
  10   2   7        1.78        1.23      0.25 o 
 -11   3   7       20.99       22.05      0.75 o 
 -10   3   7       29.08       29.10      0.74 o 
  -9   3   7        4.80        4.33      0.41 o 
  -8   3   7       26.61       26.76      0.62 o 
  -7   3   7        1.67        1.99      0.25 o 
  -6   3   7       20.24       22.01      0.41 o 
  -5   3   7        8.07        7.63      0.29 o 
  -4   3   7       11.35       15.10      0.33 o 
  -3   3   7        6.20        7.32      0.30 o 
  -2   3   7        3.58        2.72      0.18 o 
  -1   3   7       73.30       66.85      0.77 o 
   0   3   7       27.88       27.13      0.44 o 
   1   3   7       28.25       26.84      0.30 o 
   2   3   7      113.68      118.46      1.04 o 
   3   3   7       82.67       74.93      0.56 o 
   4   3   7       69.63       70.97      0.50 o 
   5   3   7       29.31       27.09      0.38 o 
   6   3   7       88.98       88.15      0.90 o 
   7   3   7        7.94        9.91      0.28 o 
   8   3   7        1.46        2.00      0.24 o 
   9   3   7        3.92        4.44      0.27 o 
 -11   4   7        4.98        5.41      0.54 o 
 -10   4   7        3.13        3.25      0.48 o 
  -9   4   7        3.39        3.39      0.37 o 
  -8   4   7       48.93       49.82      1.02 o 
  -7   4   7       96.38       93.13      1.50 o 
  -6   4   7       17.38       15.43      0.52 o 
  -5   4   7       11.79       11.02      0.31 o 
  -4   4   7       13.14       10.07      0.21 o 
  -3   4   7       71.75       65.18      0.57 o 
  -2   4   7      163.30      161.48      1.01 o 
  -1   4   7      168.34      162.11      1.31 o 
   0   4   7       10.29        8.50      0.21 o 
   1   4   7      216.86      209.04      6.20 o 
   2   4   7        4.05        2.70      0.14 o 
   3   4   7       20.38       18.20      0.50 o 
   4   4   7       39.72       37.66      0.37 o 
   5   4   7       54.79       52.64      0.45 o 
   6   4   7        0.08        0.18      0.15 o 
   7   4   7        9.43       10.30      0.35 o 
   8   4   7       33.08       33.63      0.64 o 
   9   4   7       14.18       14.91      0.53 o 
 -10   5   7        3.13        3.11      0.44 o 
  -9   5   7        5.09        5.37      0.44 o 
  -8   5   7        3.79        2.85      0.42 o 
  -7   5   7        4.39        4.18      0.26 o 
  -6   5   7       48.47       50.59      0.92 o 
  -5   5   7       66.40       60.80      1.24 o 
  -4   5   7        1.82        1.99      0.23 o 
  -3   5   7       18.64       15.68      0.35 o 
  -2   5   7       68.36       71.34      0.71 o 
  -1   5   7       24.82       26.76      0.51 o 
   0   5   7       77.26       75.36      0.88 o 
   1   5   7       18.55       18.18      0.32 o 
   2   5   7        9.80        9.11      0.20 o 
   3   5   7       87.67       80.88      0.71 o 
   4   5   7       16.96       14.67      0.29 o 
   5   5   7        8.36        7.43      0.20 o 
   6   5   7        7.02        4.08      1.61 o 
   7   5   7       13.55       13.76      0.35 o 
   8   5   7       28.93       31.99      0.51 o 
  -9   6   7       22.23       22.91      1.16 o 
  -8   6   7        1.47        1.54      0.32 o 
  -7   6   7       15.48       16.26      0.55 o 
  -6   6   7        2.85        2.86      0.33 o 
  -5   6   7        8.09        7.72      0.44 o 
  -4   6   7       17.73       17.97      0.47 o 
  -3   6   7        1.51        1.61      0.21 o 
  -2   6   7       16.73       15.76      0.40 o 
  -1   6   7       26.98       27.09      0.64 o 
   0   6   7        6.94        8.82      0.31 o 
   1   6   7       24.03       23.52      0.38 o 
   2   6   7        1.71        1.77      0.13 o 
   3   6   7       19.96       17.62      0.40 o 
   4   6   7        7.39        7.74      0.33 o 
   5   6   7        0.68        1.01      0.26 o 
   6   6   7        7.90        7.89      0.32 o 
  -7   7   7        7.20        6.19      0.56 o 
  -6   7   7        1.69        1.29      0.43 o 
  -5   7   7       13.02       13.33      0.46 o 
  -4   7   7        3.54        3.59      0.29 o 
  -3   7   7       10.41       10.60      0.41 o 
  -2   7   7        0.13       -0.01      0.17 o 
  -1   7   7        6.90        6.82      0.36 o 
   0   7   7        6.06        5.82      0.37 o 
   1   7   7        3.78        4.17      0.27 o 
   2   7   7        8.13        8.86      0.39 o 
   3   7   7       13.56       14.44      0.46 o 
   4   7   7        2.16        1.04      0.17 o 
   5   7   7        5.05        5.27      0.42 o 
  -4   8   7        5.19        5.04      0.81 o 
  -3   8   7        1.95        1.48      0.34 o 
  -2   8   7        4.14        3.55      0.34 o 
  -1   8   7        3.60        3.65      0.39 o 
   0   8   7       34.68       35.89      0.67 o 
   1   8   7        4.48        4.53      1.04 o 
   2   8   7       17.26       19.08      0.70 o 
 -12   0   8        6.29        8.91      1.66 o 
 -11   0   8       16.03       17.02      1.01 o 
 -10   0   8        3.77        4.12      0.53 o 
  -9   0   8        7.13        6.75      0.44 o 
  -8   0   8        2.12        2.22      0.37 o 
  -7   0   8      108.28       99.02      1.30 o 
  -6   0   8        0.52        0.63      0.29 o 
  -5   0   8      106.58       94.22      1.13 o 
  -4   0   8       53.12       52.18      0.65 o 
  -3   0   8       87.50       83.60      0.98 o 
  -2   0   8      379.57      364.07      2.91 o 
  -1   0   8      300.68      309.79      2.36 o 
   0   0   8       79.33       78.83      0.56 o 
   1   0   8      124.10      120.39      0.82 o 
   2   0   8       59.51       57.78      0.56 o 
   3   0   8       12.02       13.23      0.19 o 
   4   0   8      116.41      116.83      0.92 o 
   5   0   8       68.29       64.47      0.65 o 
   6   0   8      181.60      180.58      1.75 o 
   7   0   8        1.96        2.08      0.79 o 
   8   0   8       13.35       13.51      0.41 o 
   9   0   8        7.39        7.12      0.45 o 
 -12   1   8        1.47        1.29      0.34 o 
 -11   1   8        0.52        0.32      0.27 o 
 -10   1   8        1.73        1.81      0.30 o 
  -9   1   8       11.72       10.81      0.47 o 
  -8   1   8        2.45        2.40      0.31 o 
  -7   1   8      106.63      104.90      1.02 o 
  -6   1   8       48.14       44.81      0.52 o 
  -5   1   8       61.44       55.85      0.66 o 
  -4   1   8        9.24       10.19      0.22 o 
  -3   1   8      150.93      155.32      0.97 o 
  -2   1   8       39.92       45.78      0.37 o 
  -1   1   8      158.11      162.25      1.18 o 
   0   1   8       17.64       19.17      0.27 o 
   1   1   8      126.22      129.69      1.37 o 
   2   1   8       47.00       54.14      0.48 o 
   3   1   8        3.89        3.33      0.14 o 
   4   1   8      227.07      215.82      1.36 o 
   5   1   8       54.65       52.07      0.40 o 
   6   1   8       22.57       22.54      0.31 o 
   7   1   8       51.10       51.82      0.49 o 
   8   1   8       55.23       54.30      0.61 o 
   9   1   8        7.65        7.35      0.29 o 
 -11   2   8       11.46       13.43      0.62 o 
 -10   2   8       10.87       11.20      0.46 o 
  -9   2   8        5.23        5.17      0.32 o 
  -8   2   8       11.92       11.50      0.38 o 
  -7   2   8        6.27        6.13      0.37 o 
  -6   2   8      104.23      109.08      1.14 o 
  -5   2   8       39.00       34.69      0.46 o 
  -4   2   8      116.08      118.74      0.88 o 
  -3   2   8       50.81       56.29      0.41 o 
  -2   2   8        2.52        3.22      0.08 o 
  -1   2   8      154.60      154.88      1.21 o 
   0   2   8       42.39       45.40      0.60 o 
   1   2   8       78.57       73.57      0.67 o 
   2   2   8       74.14       68.59      0.59 o 
   3   2   8       15.43       15.54      0.31 o 
   4   2   8        0.64        1.86      0.09 o 
   5   2   8      169.45      172.25      1.06 o 
   6   2   8       72.77       67.52      0.56 o 
   7   2   8        6.55        7.10      0.26 o 
   8   2   8       11.17       11.50      0.31 o 
   9   2   8        2.02        1.43      0.22 o 
 -11   3   8        6.81        6.77      0.80 o 
 -10   3   8        2.48        2.79      0.41 o 
  -9   3   8       17.36       17.80      0.60 o 
  -8   3   8       13.48       14.99      0.52 o 
  -7   3   8       56.91       59.83      0.78 o 
  -6   3   8        6.51        7.19      0.32 o 
  -5   3   8       67.10       63.27      0.58 o 
  -4   3   8       31.07       30.16      0.33 o 
  -3   3   8       77.01       77.31      0.60 o 
  -2   3   8      109.27      121.73      0.84 o 
  -1   3   8       73.02       69.82      0.89 o 
   0   3   8       92.72       91.19      1.08 o 
   1   3   8       54.23       56.94      0.63 o 
   2   3   8      106.81       99.25      0.98 o 
   3   3   8        0.55        0.99      0.18 o 
   4   3   8       56.02       54.24      1.01 o 
   5   3   8      112.54      110.78      0.88 o 
   6   3   8       16.90       17.32      0.70 o 
   7   3   8       21.09       22.48      0.40 o 
   8   3   8       26.04       25.73      0.70 o 
 -10   4   8        7.16        8.24      0.50 o 
  -9   4   8       31.96       34.16      0.75 o 
  -8   4   8       39.81       42.46      0.76 o 
  -7   4   8       16.65       17.75      0.47 o 
  -6   4   8        8.19        9.10      0.31 o 
  -5   4   8       69.38       72.46      0.64 o 
  -4   4   8        8.20        9.43      0.21 o 
  -3   4   8       21.01       21.10      0.27 o 
  -2   4   8       67.91       59.58      0.46 o 
  -1   4   8       68.08       69.20      0.84 o 
   0   4   8       88.87       85.74      1.67 o 
   1   4   8       22.29       25.00      0.52 o 
   2   4   8        0.33        0.85      0.18 o 
   3   4   8       23.23       17.89      0.43 o 
   4   4   8        5.98        6.95      0.19 o 
   5   4   8        6.23        5.98      0.19 o 
   6   4   8        3.32        2.74      0.35 o 
   7   4   8        5.42        6.71      0.58 o 
   8   4   8       26.12       28.80      0.68 o 
  -9   5   8        8.72        9.30      0.51 o 
  -8   5   8       73.98       73.21      1.31 o 
  -7   5   8       26.84       26.09      0.57 o 
  -6   5   8        1.62        1.58      0.25 o 
  -5   5   8        0.01        0.10      0.08 o 
  -4   5   8       34.49       31.63      0.61 o 
  -3   5   8       48.40       47.25      0.55 o 
  -2   5   8       84.50       84.01      0.84 o 
  -1   5   8       50.44       50.46      0.88 o 
   0   5   8        5.28        5.11      0.26 o 
   1   5   8       37.98       33.57      0.67 o 
   2   5   8        0.60        0.94      0.14 o 
   3   5   8       11.87       12.63      0.21 o 
   4   5   8        5.25        6.44      0.82 o 
   5   5   8        5.69        2.36      1.85 o 
   6   5   8        2.74        2.77      0.84 o 
   7   5   8        0.34        0.38      0.31 o 
  -8   6   8       12.10       12.10      0.57 o 
  -7   6   8        0.56        0.41      0.24 o 
  -6   6   8        0.30        0.28      0.21 o 
  -5   6   8       18.31       19.11      0.52 o 
  -4   6   8       19.77       20.26      0.48 o 
  -3   6   8        8.80        9.88      0.33 o 
  -2   6   8        0.94        0.73      0.22 o 
  -1   6   8        9.91       10.16      0.45 o 
   0   6   8        7.14        7.55      0.37 o 
   1   6   8        0.73        0.51      0.11 o 
   2   6   8        9.45        9.88      0.20 o 
   3   6   8        0.43        0.21      0.22 o 
   4   6   8        0.54        0.32      0.20 o 
   5   6   8        1.80        0.85      0.61 o 
   6   6   8        1.27        0.81      0.55 o 
  -6   7   8        0.18        0.13      0.23 o 
  -5   7   8        9.10        8.63      0.51 o 
  -4   7   8        0.74        1.07      0.21 o 
  -3   7   8        6.88        8.50      0.34 o 
  -2   7   8        3.02        2.38      0.31 o 
  -1   7   8       11.26       12.07      0.61 o 
   0   7   8       22.19       21.94      0.59 o 
   1   7   8        3.59        3.42      0.50 o 
   2   7   8        4.28        3.02      2.34 o 
   3   7   8        2.42        0.19      0.29 o 
   4   7   8        5.03       -0.03      0.38 o 
 -11   0   9       14.63       15.76      0.88 o 
 -10   0   9        0.16        0.17      0.33 o 
  -9   0   9        0.13        0.00      0.20 o 
  -8   0   9      102.49       97.50      1.42 o 
  -7   0   9       62.68       57.25      0.89 o 
  -6   0   9        0.70        1.15      0.20 o 
  -5   0   9        0.92        1.20      0.17 o 
  -4   0   9        4.08        4.25      0.25 o 
  -3   0   9       51.43       50.21      0.84 o 
  -2   0   9       44.51       40.93      0.44 o 
  -1   0   9       52.80       52.84      0.47 o 
   0   0   9       23.96       25.56      0.24 o 
   1   0   9      132.43      132.49      1.30 o 
   2   0   9        4.18        4.47      0.28 o 
   3   0   9      215.38      194.89      1.42 o 
   4   0   9       38.06       40.08      0.66 o 
   5   0   9        0.80        0.34      0.15 o 
   6   0   9        0.00        0.01      0.15 o 
   7   0   9       31.45       33.12      0.58 o 
   8   0   9        1.01        1.20      0.49 o 
   9   0   9        0.00        0.05      0.20 o 
 -11   1   9        0.83        0.76      0.28 o 
 -10   1   9        7.41        7.65      0.38 o 
  -9   1   9        5.48        5.84      0.31 o 
  -8   1   9        0.27        0.16      0.18 o 
  -7   1   9       56.22       54.72      0.66 o 
  -6   1   9       25.80       26.99      0.44 o 
  -5   1   9        5.65        4.62      0.18 o 
  -4   1   9       92.24       88.58      0.71 o 
  -3   1   9      105.51      102.42      0.74 o 
  -2   1   9      126.88      120.55      0.67 o 
  -1   1   9       33.50       35.75      0.38 o 
   0   1   9       25.22       26.14      0.34 o 
   1   1   9       66.54       61.29      0.63 o 
   2   1   9       41.82       42.63      0.48 o 
   3   1   9       19.22       19.67      0.29 o 
   4   1   9       97.32       91.67      0.55 o 
   5   1   9        2.89        3.50      0.16 o 
   6   1   9       10.81       10.85      0.20 o 
   7   1   9       12.50       12.38      0.25 o 
   8   1   9        5.46        6.48      0.42 o 
 -11   2   9       14.74       15.26      0.54 o 
 -10   2   9       15.65       14.93      0.47 o 
  -9   2   9       34.74       36.10      0.61 o 
  -8   2   9        8.20        9.60      0.39 o 
  -7   2   9        9.45        9.41      0.33 o 
  -6   2   9       13.09       12.22      0.31 o 
  -5   2   9       13.73       12.09      0.25 o 
  -4   2   9       14.50       16.24      0.27 o 
  -3   2   9        7.41        5.59      0.13 o 
  -2   2   9       67.47       64.33      0.67 o 
  -1   2   9        8.48        6.57      0.21 o 
   0   2   9       30.24       28.10      0.58 o 
   1   2   9      143.69      142.26      1.26 o 
   2   2   9        1.66        0.98      0.17 o 
   3   2   9        6.71        6.72      0.20 o 
   4   2   9        5.12        4.86      0.26 o 
   5   2   9       14.55       14.55      0.32 o 
   6   2   9       42.15       43.60      0.90 o 
   7   2   9       13.83       13.78      0.47 o 
   8   2   9       17.24       17.18      0.62 o 
 -10   3   9        7.44        7.71      0.47 o 
  -9   3   9       24.71       26.24      0.64 o 
  -8   3   9        1.92        1.95      0.32 o 
  -7   3   9        3.19        3.12      0.30 o 
  -6   3   9       12.63       12.79      0.31 o 
  -5   3   9       46.46       46.06      0.55 o 
  -4   3   9        6.29        6.89      0.17 o 
  -3   3   9       57.74       58.11      0.44 o 
  -2   3   9       38.09       34.77      0.55 o 
  -1   3   9       45.15       40.75      0.50 o 
   0   3   9      156.54      161.49      1.61 o 
   1   3   9       13.18       15.81      0.38 o 
   2   3   9       61.46       62.24      0.85 o 
   3   3   9       12.09       13.76      0.42 o 
   4   3   9        6.51        6.97      0.28 o 
   5   3   9       79.51       82.06      0.90 o 
   6   3   9        8.10        9.30      0.42 o 
   7   3   9       22.18       24.73      0.57 o 
   8   3   9        8.65        9.97      0.45 o 
 -10   4   9        3.11        3.19      0.45 o 
  -9   4   9       33.38       36.53      0.83 o 
  -8   4   9       48.91       49.83      0.95 o 
  -7   4   9       14.00       13.00      0.34 o 
  -6   4   9       11.68       11.08      0.26 o 
  -5   4   9       12.98       11.25      0.32 o 
  -4   4   9       11.16       11.80      0.21 o 
  -3   4   9       29.55       29.61      0.28 o 
  -2   4   9      130.55      131.12      1.25 o 
  -1   4   9       27.00       26.51      0.80 o 
   0   4   9       33.16       27.38      2.60 o 
   1   4   9       31.93       32.68      0.55 o 
   2   4   9        3.09        3.23      0.29 o 
   3   4   9        3.09        3.55      0.33 o 
   4   4   9       46.89       46.17      0.66 o 
   5   4   9        5.00        6.43      0.35 o 
   6   4   9        1.97        1.82      0.46 o 
   7   4   9        4.36        4.13      0.80 o 
  -9   5   9        4.59        4.48      0.88 o 
  -8   5   9        0.40        0.56      0.25 o 
  -7   5   9        1.99        1.89      0.29 o 
  -6   5   9       31.81       32.27      0.97 o 
  -5   5   9       16.87       15.56      0.42 o 
  -4   5   9        4.54        3.71      0.18 o 
  -3   5   9       14.62       16.28      0.27 o 
  -2   5   9       14.07       14.04      0.33 o 
  -1   5   9       25.59       22.68      0.56 o 
   0   5   9        2.55        2.67      0.39 o 
   1   5   9       18.81       19.60      0.78 o 
   2   5   9        7.75        7.26      0.36 o 
   3   5   9       30.25       28.41      0.52 o 
   4   5   9        0.16        0.13      0.18 o 
   5   5   9        8.86        9.33      1.55 o 
   6   5   9        6.81        6.15      1.22 o 
  -7   6   9        0.33        0.66      0.24 o 
  -6   6   9        5.91        5.85      0.38 o 
  -5   6   9        1.16        1.49      0.26 o 
  -4   6   9        4.01        3.26      0.27 o 
  -3   6   9       25.03       24.65      0.54 o 
  -2   6   9        5.91        6.21      0.34 o 
  -1   6   9        3.50        2.53      2.10 o 
   0   6   9        7.94        6.34      4.34 o 
   1   6   9       10.07        9.12      0.89 o 
   2   6   9        3.92       -0.05      0.29 o 
   3   6   9        6.47        8.10      0.49 o 
   4   6   9        3.14        1.20      0.80 o 
  -5   7   9        1.68        1.91      0.26 o 
  -4   7   9        1.02        1.12      0.25 o 
  -3   7   9        5.60        6.98      0.52 o 
  -2   7   9        2.92        1.97      0.42 o 
  -1   7   9        5.48        3.81      2.53 o 
   0   7   9       32.93       36.89      1.08 o 
   1   7   9       17.70       17.37      0.83 o 
   2   7   9        0.76        0.07      0.34 o 
 -11   0  10        6.17        6.41      0.58 o 
 -10   0  10        1.60        1.11      0.37 o 
  -9   0  10        1.68        1.08      0.51 o 
  -8   0  10       62.82       62.06      1.04 o 
  -7   0  10       23.19       20.70      0.62 o 
  -6   0  10       10.05       12.26      0.37 o 
  -5   0  10        3.65        2.89      0.48 o 
  -4   0  10      154.85      153.25      1.75 o 
  -3   0  10      165.54      166.55      1.40 o 
  -2   0  10       99.68      100.15      0.89 o 
  -1   0  10       50.03       48.11      0.41 o 
   0   0  10      162.44      144.36      0.97 o 
   1   0  10      127.51      126.68      2.51 o 
   2   0  10       34.05       33.71      0.63 o 
   3   0  10       92.78       89.80      0.84 o 
   4   0  10        4.74        4.48      0.18 o 
   5   0  10       24.57       21.98      0.34 o 
   6   0  10        6.53        6.78      0.29 o 
   7   0  10        6.25        6.50      0.96 o 
   8   0  10        6.56        7.37      1.69 o 
 -10   1  10        8.89        8.85      1.00 o 
  -9   1  10       13.69       13.61      0.41 o 
  -8   1  10        0.62        0.38      0.20 o 
  -7   1  10       60.91       60.36      0.82 o 
  -6   1  10        6.54        7.85      0.29 o 
  -5   1  10        3.24        3.88      0.38 o 
  -4   1  10        5.40        5.77      0.19 o 
  -3   1  10       17.51       17.08      0.23 o 
  -2   1  10       28.44       28.67      0.19 o 
  -1   1  10       16.61       18.79      0.32 o 
   0   1  10      185.90      183.57      1.45 o 
   1   1  10        7.42        6.77      0.19 o 
   2   1  10       12.19       11.43      0.38 o 
   3   1  10       38.89       36.72      0.52 o 
   4   1  10       83.72       82.35      0.68 o 
   5   1  10        7.72        7.47      0.25 o 
   6   1  10        8.58        9.26      0.32 o 
   7   1  10        9.36        9.94      0.43 o 
   8   1  10        1.16        0.00      0.24 o 
 -10   2  10        4.15        4.05      0.40 o 
  -9   2  10       13.21       13.81      0.52 o 
  -8   2  10       15.77       15.32      0.44 o 
  -7   2  10       16.90       18.14      0.42 o 
  -6   2  10       14.70       17.40      0.35 o 
  -5   2  10       17.11       14.84      0.29 o 
  -4   2  10       58.66       56.72      0.50 o 
  -3   2  10       12.88       13.45      0.19 o 
  -2   2  10       46.49       48.74      0.57 o 
  -1   2  10        1.88        1.53      0.17 o 
   0   2  10        5.08        6.40      0.29 o 
   1   2  10       30.02       29.90      0.75 o 
   2   2  10       55.23       55.41      0.67 o 
   3   2  10        8.09        7.73      0.23 o 
   4   2  10       14.33       15.06      0.34 o 
   5   2  10        2.17        1.94      0.22 o 
   6   2  10        2.25        2.38      0.27 o 
   7   2  10        9.92       10.18      0.39 o 
 -10   3  10       21.03       22.62      0.66 o 
  -9   3  10       18.69       19.50      0.57 o 
  -8   3  10        8.45        8.09      0.40 o 
  -7   3  10        0.16        0.52      0.19 o 
  -6   3  10       34.18       33.39      0.44 o 
  -5   3  10       34.27       34.61      0.44 o 
  -4   3  10       15.77       14.21      0.24 o 
  -3   3  10        6.42        6.28      0.18 o 
  -2   3  10       48.81       42.98      0.57 o 
  -1   3  10      116.92      117.14      1.08 o 
   0   3  10       12.63       13.97      0.41 o 
   1   3  10        4.65        5.39      0.82 o 
   2   3  10       10.01       10.68      0.54 o 
   3   3  10       35.95       37.69      0.59 o 
   4   3  10       10.56       11.66      0.36 o 
   5   3  10       51.25       51.95      0.67 o 
   6   3  10       33.37       34.66      0.74 o 
   7   3  10        1.18        1.31      0.33 o 
  -9   4  10        1.31        0.89      0.41 o 
  -8   4  10        3.25        3.26      0.63 o 
  -7   4  10        2.87        1.58      0.29 o 
  -6   4  10       39.03       40.38      0.64 o 
  -5   4  10       21.13       22.00      0.37 o 
  -4   4  10        4.67        4.32      0.18 o 
  -3   4  10       38.69       36.62      0.39 o 
  -2   4  10       18.73       18.55      0.38 o 
  -1   4  10       25.63       26.32      0.45 o 
   0   4  10        1.07        0.73      0.22 o 
   1   4  10        8.79        8.85      0.51 o 
   2   4  10       23.55       25.08      0.62 o 
   3   4  10       18.46       18.61      0.58 o 
   4   4  10       13.45       12.51      0.44 o 
   5   4  10        7.15        6.35      0.42 o 
   6   4  10       26.43       28.50      0.62 o 
  -8   5  10       20.37       22.60      0.61 o 
  -7   5  10        1.51        1.29      0.26 o 
  -6   5  10        2.34        2.01      0.41 o 
  -5   5  10       15.35       14.52      0.45 o 
  -4   5  10       12.57       13.65      0.45 o 
  -3   5  10       27.48       25.95      1.40 o 
  -2   5  10       10.41        9.65      0.49 o 
  -1   5  10        8.03        6.62      0.50 o 
   0   5  10        3.02        2.50      0.42 o 
   1   5  10        9.36       11.30      0.84 o 
   2   5  10        6.22        6.75      0.40 o 
   3   5  10        9.12       10.26      0.44 o 
   4   5  10        1.51        0.70      0.38 o 
   5   5  10        4.76        3.01      1.22 o 
  -6   6  10        0.99        0.59      0.35 o 
  -5   6  10        9.00        9.59      1.06 o 
  -4   6  10        3.75        2.89      1.27 o 
  -3   6  10        3.63        3.31      1.16 o 
  -2   6  10       12.46       11.64      0.56 o 
  -1   6  10       20.87       24.80      1.15 o 
   0   6  10        9.70       11.34      0.68 o 
   1   6  10        2.77        1.01      1.01 o 
   2   6  10        0.84       -0.03      0.36 o 
   3   6  10       22.38       24.74      0.83 o 
 -10   0  11        0.01        0.14      0.31 o 
  -9   0  11        3.66        2.58      0.45 o 
  -8   0  11        0.05        0.09      0.22 o 
  -7   0  11        0.63        1.01      0.34 o 
  -6   0  11        4.12        4.05      0.58 o 
  -5   0  11        3.37        3.74      0.32 o 
  -4   0  11       35.94       37.08      0.63 o 
  -3   0  11       22.13       24.80      0.33 o 
  -2   0  11      110.76      109.66      0.92 o 
  -1   0  11       68.06       66.22      0.49 o 
   0   0  11        3.27        3.18      0.58 o 
   1   0  11        6.68        6.22      0.67 o 
   2   0  11        1.58        0.53      0.72 o 
   3   0  11        1.21        0.66      0.44 o 
   4   0  11        5.15        5.61      0.69 o 
   5   0  11        5.55        4.77      1.30 o 
   6   0  11        8.77        8.96      1.06 o 
   7   0  11       65.60       69.64      2.41 o 
 -10   1  11        1.00        0.81      0.26 o 
  -9   1  11        2.30        2.62      0.82 o 
  -8   1  11       17.66       17.33      0.56 o 
  -7   1  11       14.99       15.10      0.38 o 
  -6   1  11        4.75        4.19      0.21 o 
  -5   1  11        7.71        7.19      0.31 o 
  -4   1  11       38.59       36.32      0.39 o 
  -3   1  11       46.31       47.55      0.42 o 
  -2   1  11       28.03       29.39      0.39 o 
  -1   1  11        4.59        4.20      0.16 o 
   0   1  11       36.75       35.84      0.38 o 
   1   1  11        0.97        0.73      0.12 o 
   2   1  11        8.56        7.82      0.23 o 
   3   1  11        2.49        2.24      0.22 o 
   4   1  11        8.43        8.25      0.43 o 
   5   1  11       10.56        9.70      0.66 o 
   6   1  11       24.32       23.78      1.11 o 
  -9   2  11        1.57        1.40      0.50 o 
  -8   2  11        6.54        7.54      0.40 o 
  -7   2  11        0.76        1.24      0.21 o 
  -6   2  11       10.45       10.75      0.32 o 
  -5   2  11        7.84        7.79      0.21 o 
  -4   2  11        0.82        0.56      0.14 o 
  -3   2  11        8.05        7.74      0.28 o 
  -2   2  11        5.68        5.33      0.27 o 
  -1   2  11        1.34        1.15      0.15 o 
   0   2  11        7.95        8.43      0.31 o 
   1   2  11       12.04       11.10      0.30 o 
   2   2  11        0.28        0.16      0.15 o 
   3   2  11        1.66        1.22      0.25 o 
   4   2  11        3.76        2.85      0.35 o 
   5   2  11       22.76       24.85      0.50 o 
   6   2  11        8.49        8.52      0.36 o 
  -9   3  11        2.04        1.14      0.49 o 
  -8   3  11        4.42        3.54      0.31 o 
  -7   3  11        7.63        8.85      0.30 o 
  -6   3  11        0.04        0.23      0.12 o 
  -5   3  11       10.07       10.63      0.22 o 
  -4   3  11       35.67       34.03      1.02 o 
  -3   3  11        1.75        1.49      0.23 o 
  -2   3  11        1.32        0.99      0.18 o 
  -1   3  11       55.21       55.53      0.69 o 
   0   3  11       20.33       22.65      0.49 o 
   1   3  11       37.81       41.59      0.86 o 
   2   3  11        6.96        7.61      0.42 o 
   3   3  11        2.23        1.76      0.28 o 
   4   3  11        6.98        6.59      0.38 o 
   5   3  11       13.95       13.98      0.44 o 
   6   3  11       24.70       25.59      1.49 o 
  -8   4  11        7.19        6.72      0.38 o 
  -7   4  11        0.03        0.03      0.14 o 
  -6   4  11       14.17       13.42      0.34 o 
  -5   4  11        2.21        2.37      0.24 o 
  -4   4  11        1.67        1.63      0.26 o 
  -3   4  11        4.52        4.47      0.26 o 
  -2   4  11       19.43       19.12      0.44 o 
  -1   4  11        1.83        1.80      0.22 o 
   0   4  11        4.52        5.14      0.31 o 
   1   4  11       15.13       16.44      0.63 o 
   2   4  11        9.45       10.12      0.72 o 
   3   4  11       20.34       19.15      0.63 o 
   4   4  11       13.44       15.41      0.61 o 
   5   4  11        0.79        0.63      0.28 o 
  -6   5  11        4.23        2.79      1.14 o 
  -5   5  11        6.97        7.55      0.62 o 
  -4   5  11        6.48        7.42      0.55 o 
  -3   5  11        0.61        0.45      0.31 o 
  -2   5  11        4.88        5.03      0.47 o 
  -1   5  11       18.28       21.22      0.69 o 
   0   5  11       14.18       18.02      1.20 o 
   1   5  11        0.41        0.40      0.41 o 
   2   5  11       10.22        9.77      0.65 o 
   3   5  11        0.90        1.15      0.30 o 
  -4   6  11        6.90        5.69      1.73 o 
  -3   6  11        2.68        1.60      0.76 o 
  -2   6  11        3.88        3.87      1.37 o 
  -1   6  11       20.30       23.03      0.95 o 
   0   6  11       28.02       30.67      1.23 o 
   1   6  11        2.33        2.41      0.82 o 
  -9   0  12       37.15       36.25      1.21 o 
  -8   0  12       19.69       17.88      0.82 o 
  -7   0  12        5.08        4.01      2.75 o 
  -6   0  12        0.15        0.11      0.23 o 
  -5   0  12       21.48       22.68      0.51 o 
  -4   0  12       10.37       11.11      0.30 o 
  -3   0  12       44.08       44.09      0.45 o 
  -2   0  12       60.16       55.83      0.93 o 
  -1   0  12        5.40        4.58      1.06 o 
   0   0  12        0.08       -0.05      0.58 o 
   1   0  12        1.17        1.73      0.58 o 
   2   0  12        2.61        2.02      0.63 o 
   3   0  12       11.97       12.67      1.01 o 
   4   0  12        1.08        1.59      0.48 o 
   5   0  12        0.16        0.67      0.67 o 
  -9   1  12        5.37        4.62      0.41 o 
  -8   1  12        3.22        2.81      0.29 o 
  -7   1  12        1.35        1.25      0.30 o 
  -6   1  12       14.02       14.33      0.35 o 
  -5   1  12        7.65        7.95      0.25 o 
  -4   1  12        2.32        1.83      0.29 o 
  -3   1  12       24.14       23.58      0.36 o 
  -2   1  12        6.17        6.71      0.22 o 
  -1   1  12        6.68        5.87      0.19 o 
   0   1  12        0.30        0.35      0.11 o 
   1   1  12        5.35        4.93      0.61 o 
   2   1  12        6.36        7.76      0.71 o 
   3   1  12        7.08        6.65      0.55 o 
   4   1  12        0.79        0.81      0.35 o 
   5   1  12        1.91        2.27      0.52 o 
  -8   2  12       20.56       23.17      0.66 o 
  -7   2  12        7.12        7.27      0.31 o 
  -6   2  12       14.69       14.25      0.33 o 
  -5   2  12        0.01        0.01      0.14 o 
  -4   2  12        1.57        1.83      0.26 o 
  -3   2  12       11.27       12.20      0.36 o 
  -2   2  12        6.81        7.46      0.28 o 
  -1   2  12       11.86       11.90      0.29 o 
   0   2  12        5.94        6.40      0.38 o 
   1   2  12        4.31        3.98      0.25 o 
   2   2  12        7.83        7.29      0.47 o 
   3   2  12        6.98        9.41      0.52 o 
   4   2  12       10.88       12.76      0.77 o 
   5   2  12       18.43       20.22      0.82 o 
  -8   3  12        2.04        2.05      0.36 o 
  -7   3  12        6.98        7.33      0.38 o 
  -6   3  12        4.37        4.26      0.44 o 
  -5   3  12       12.19       11.39      0.37 o 
  -4   3  12        8.41        9.22      0.34 o 
  -3   3  12        1.72        2.25      0.26 o 
  -2   3  12       15.17       14.69      0.47 o 
  -1   3  12       36.68       39.02      0.66 o 
   0   3  12        3.95        4.85      0.33 o 
   1   3  12        5.72        4.71      0.30 o 
   2   3  12        5.08        4.59      0.53 o 
   3   3  12       25.67       27.77      0.78 o 
   4   3  12       20.67       21.10      0.62 o 
  -6   4  12        1.14        0.74      0.37 o 
  -5   4  12        4.52        2.74      1.08 o 
  -4   4  12        3.73        2.62      0.26 o 
  -3   4  12        5.85        5.14      0.31 o 
  -2   4  12        9.60        9.89      0.36 o 
  -1   4  12        4.93        4.24      0.36 o 
   0   4  12       12.89       13.31      0.44 o 
   1   4  12        0.66        0.58      0.36 o 
   2   4  12        2.07        1.40      0.41 o 
   3   4  12        6.02        6.40      0.55 o 
  -4   5  12        1.34        1.15      0.59 o 
  -3   5  12       13.90       16.12      0.68 o 
  -2   5  12        5.05        4.26      1.38 o 
  -1   5  12        5.34        6.33      0.47 o 
   0   5  12        1.58        2.13      0.40 o 
   1   5  12       12.90       13.87      0.79 o 
  -7   0  13       52.61       51.11      1.25 o 
  -6   0  13        9.12        6.60      0.48 o 
  -4   0  13       12.43       13.11      0.96 o 
  -3   0  13       14.83       15.13      1.01 o 
  -2   0  13        0.88        0.00      0.39 o 
  -1   0  13        0.04        0.00      0.39 o 
   0   0  13       27.99       28.29      1.30 o 
   1   0  13        0.14        0.14      0.48 o 
   2   0  13        5.15        4.38      0.82 o 
   3   0  13       34.97       35.14      1.64 o 
   4   0  13        0.20       -0.24      0.58 o 
  -7   1  13        1.23        0.63      0.39 o 
  -6   1  13        3.81        2.70      0.43 o 
  -5   1  13        4.48        4.42      0.30 o 
  -4   1  13       10.66       11.12      0.43 o 
  -3   1  13       18.49       18.65      0.87 o 
  -2   1  13        1.46        0.40      0.51 o 
  -1   1  13        2.37        2.15      0.51 o 
   0   1  13        1.43        1.40      0.50 o 
   1   1  13        5.46        5.56      0.68 o 
   2   1  13       20.70       19.65      1.02 o 
   3   1  13        2.74        2.81      0.67 o 
  -7   2  13        1.70        0.84      0.70 o 
  -6   2  13        2.65        2.22      0.39 o 
  -5   2  13        8.02        8.93      0.38 o 
  -4   2  13        8.21        8.83      0.38 o 
  -3   2  13        5.45        6.65      0.34 o 
  -2   2  13        6.44        6.14      0.36 o 
  -1   2  13       25.44       28.78      1.18 o 
   0   2  13        3.06        3.01      0.49 o 
   1   2  13        0.17        0.08      0.30 o 
   2   2  13       10.32       11.42      0.90 o 
   3   2  13        8.15        5.23      3.71 o 
  -6   3  13        8.02        8.24      0.45 o 
  -5   3  13       10.76       10.52      0.71 o 
  -4   3  13        7.17        7.06      0.45 o 
  -3   3  13        2.46        1.99      0.60 o 
  -2   3  13       25.82       25.84      0.53 o 
  -1   3  13        8.03        8.59      0.36 o 
   0   3  13        9.79       10.46      0.46 o 
   1   3  13       14.80       14.18      0.71 o 
   2   3  13        0.90        0.72      0.72 o 
  -4   4  13        8.55       10.29      0.53 o 
  -3   4  13       21.69       22.43      0.61 o 
  -2   4  13        7.16        6.60      0.42 o 
  -1   4  13        3.02        2.19      0.39 o 
   0   4  13        0.06       -0.06      0.20 o 
   0   0  14        3.17        3.18      1.25 o 
   1   0  14        3.79        2.79      0.82 o 
  -1   1  14        8.49        8.43      0.87 o 
   0   1  14        2.85        3.30      0.56 o 
   1   1  14        3.69        4.67      0.61 o 
  -2   2  14       14.20       15.23      0.96 o 
  -1   2  14        2.08        2.07      0.63 o 
   0   2  14        1.65        2.00      0.56 o 
                                                 
